# Supplementary material for: Interactions between the tumor and the blood systemic response of breast cancer patients
Source: PLoS Comput Biol. 2017 Sep 28;13(9):e1005680. doi: 10.1371/journal.pcbi.1005680 (PMC5619688; doi:10.1371/journal.pcbi.1005680)
Supplement: S1 Table — The table shows statistically significant associations between tumor attributes (columns) and subtypes (rows). For columns representing binary variables (ER, HER2, LN, as well as subtype/cohorts), the table shows the number of patients and the level of significance computed using Fisher's exact test (FET). Enrichment is indicated using “+” symbols, while for depletion “-” symbols are used. The number of symbols in each entry correspond to significance levels of 0.05, 0.01, 0.001, and < 0.0001. For example, the entry in row “her2E” and column “HER2+” contains the symbol “++++” indicating that herE patients are more likely to be HER2+ than non-her2E patients. In contrast, the entry in row “her2E” and column “ER+” contains the symbol “—” indicating that her2E patients are less likely to be ER+ than non-her2E patients. Grey indicates cases where enrichment cannot be calculated. (XLSX) [file pcbi.1005680.s001.xlsx]

## Sheet: Sheet1
		IHC		Patient	PAM50					IntClust											CIT						Claudin-low
		ER+	HER2+	LN	lumA	lumB	normalL	her2E	basalL	IC1	IC2	IC3	IC4+	IC4-	IC5	IC6	IC7	IC8	IC9	IC10	basalL	lumA	lumB	normalL	lumC	mApo
IHC	ER+	139	26 -	48	48 ++++	43 ++++	23	14 --	11 ----	12	6	28 ++	30	0	2 ----	7	13	25	4	2 ----	1 ----	61 ++++	28 ++	26	22	1 ----	11
	HER2+	26 -	40	16	7	9	2 -	16 ++++	6	5	0	2 -	3	1	13 +++	2	4	5	4	1	1	7 --	11	2 -	8	11 ++++	2
PAM50	lumA	48 ++++	7	15	48					2	1	17 ++	5	0	1	1	7	14 +	0 -	0	0 --	39 ++++	0 ---	8	1 -	0 -	0 -
	lumB	43 ++++	9	18		43				6	4	6	3	0	0	4	3	9	8	0	0 -	16	21 ++++	1 -	5	0 -	0 -
	normL	23	2 -	4 -			27			0	1	3	15 ++++	3	0	0	4	0	0	1	1	5	0 -	18 ++++	3	0	9 ++++
	her2E	14 --	16 ++++	13 +				26		3	0	0	3	1	12 ++++	1	0	2	4	0	0	2--	7	1	5	11++++	1
	basalL	11 ----	6	10					29	1	0	2	4	4	1	1	0	0	2	14 ++++	17 ++++	0 ----	0 -	0 -	9 +	3	5
Hybrid	ER+/lumA	48	7	15	48					2	1	17 +++	5	0	1	1	7	14 +	0	0 -	0 -	39 ++++	0 ---	8	1 -	0	0 -
	ER+/lumB	43	9	18		43				6	4	6	3	0	0	4	3	9	8	0	0 -	16	21 ++++	1 -	5	0	0 -
	ER+/normalL	23	1 -	4 -			23			0	1	3	15 +++	0	0	0	3	0	0	1	0	4	0 -	16 ++++	3	0	8 +++
	ER+/her2E	14	6	6				14		3	0	0	3	0	1	1	0	2	4	0	0	2	7 +	1	4	0	0
	ER+/basalL	11	3	5					11	1	0	2	4	0	0	1	0	0	2	1	1	0 -	0	0	9 ++++	1	3
	ER-/HER2+	0	14	7	0 -	0-	1	10 ++++	3	0	0	0	0	1	11 ++++	0	1	0	0	1	1	0 --	0	1	1	11 ++++	2
	ER-/HER2-	0	0	5	0 --	0 --	3	2	15 ++++	0	0	0	0	7 ++++	1	0	0	0	0	12 ++++	16 ++++	1 --	0	1	0	2	2
CIT	basalL	1 ----	1	4	0 --	0 -	1	0	17 ++++	0	0	0	0	4	0	0	0	0	0	14 ++++	18						2
	lumA	61 ++++	7 --	23	39 ++++	16	5	2--	0 ----	2	3	18 ++	4 -	1	0 --	1	11 +	22 ++++	0 --	0 --		62					0 --
	lumB	28 ++	11	9	0 ---	21 ++++	0 -	7	0 -	8 +++	1	0 -	2	0	1	4	1	2	9 +++	0			28				0
	normalL	26	2 -	5 -	8	1 -	18 ++++	1	0 -	0	1	7	14 +++	1	0	0	2	1	1	1				28			6 +
	lumC	22	8	11	1 -	5	3	5	9 +	2	1	3	9 +	0	2	2	0	0	4	0					23		4
	mApo	1 ----	11 ++++	8	0 -	0 -	0	11++++	3	0	0	0	1	2	11 ++++	0	0	0	0	0						14	3
IntClust	IC1	12	5	5	2	6	0	3	1	12											0	2	8 +++	0	2	0	0
	IC2	6	0	5 +	1	4	1	0	0		6										0	3	1	1	1	0	0
	IC3	28 ++	2 -	8	17 ++	6	3	0	2			28									0	18 ++	0 -	7	3	0	1
	IC4+	30	3	6	5	3	15 ++++	3	4				30								0	4 -	2	14 +++	9 +	1	10 ++++
	IC4-	0	1	1	0	0	3	1	4					8							4	1	0	1	0	2	2
	IC5	2 ----	13 +++	7	1	0	0	12 ++++	1						14						0	0 --	1	0	2	11 ++++	1
	IC6	7	2	2	1	4	0	1	1							7					0	1	4	0	2	0	0
	IC7	13	4	4	7	3	4	0	0								14				0	11 +	1	2	0	0	0
	IC8	25	5	11	14 +	9	0	2	0									25			0	22 ++++	2	1	0	0	0
	IC9	4	4	7	0 -	8	0	4	2										14		0	0 --	9 +++	1	4	0	0
	IC10	2 ----	1	4	0	0	1	0	14 ++++											15	14 ++++	0 --	0	1	0	0	1
