# Supplementary material for: Interactions between the tumor and the blood systemic response of breast cancer patients
Source: PLoS Comput Biol. 2017 Sep 28;13(9):e1005680. doi: 10.1371/journal.pcbi.1005680 (PMC5619688; doi:10.1371/journal.pcbi.1005680)
Supplement: S2 Table — Top 5 GO terms that overlap with each module. “Annotated” indicates the number of genes in the GO term, “Significant” indicates the number of overlapping genes. “Expected” indicates the number of genes that we would expect by chance to be overlapping with the GO term. “classicFisher” presents the p-value from a classic fisher exact test and “weight01Fisher” presents the p-value from the weight01 algorithm and fisher exact test from [44]. (XLSX) [file pcbi.1005680.s002.xlsx]

## Sheet: Sheet1
	tumor module	GO.ID	Term	Annotated	Significant	Expected	classicFisher	weight01Fisher
1	black	GO:0019083	viral transcription	148	33	4.56	1.6e-19	1.8e-26
2	black	GO:0006415	translational termination	89	32	2.74	4.5e-26	4.5e-26
3	black	GO:0006614	SRP-dependent cotranslational protein ta...	102	33	3.15	3.8e-25	3.8e-25
4	black	GO:0006414	translational elongation	112	32	3.45	1.6e-22	5.5e-24
5	black	GO:0006413	translational initiation	154	39	4.75	4.5e-25	4e-23
6	blue	GO:0006355	regulation of transcription, DNA-templat...	2793	284	229.17	2.2e-05	2.4e-07
7	blue	GO:0018279	protein N-linked glycosylation via aspar...	87	21	7.14	5.2e-06	5.2e-06
8	blue	GO:0000718	nucleotide-excision repair, DNA damage r...	20	9	1.64	1.2e-05	1.2e-05
9	blue	GO:0043687	post-translational protein modification	182	29	14.93	0.0004	4.5e-05
10	blue	GO:0006413	translational initiation	154	29	12.64	1.9e-05	5e-05
11	brown	GO:0031295	T cell costimulation	67	43	11.24	4.7e-18	4.7e-18
12	brown	GO:0006955	immune response	1203	428	201.79	< 1e-30	1.2e-16
13	brown	GO:0006954	inflammatory response	512	174	85.88	3.4e-22	1.5e-16
14	brown	GO:0060333	interferon-gamma-mediated signaling path...	67	40	11.24	2.6e-15	9.2e-16
15	brown	GO:0050852	T cell receptor signaling pathway	101	56	16.94	8.7e-19	6.1e-15
16	cyan	GO:0042147	retrograde transport, endosome to Golgi	43	5	0.46	9e-05	9e-05
17	cyan	GO:1903010	regulation of bone development	5	2	0.05	0.00111	0.0011
18	cyan	GO:0043301	negative regulation of leukocyte degranu...	6	2	0.06	0.00165	0.0017
19	cyan	GO:0007097	nuclear migration	7	2	0.07	0.0023	0.0023
20	cyan	GO:0006120	mitochondrial electron transport, NADH t...	34	3	0.36	0.00561	0.0056
21	darkgreen	GO:0006879	cellular iron ion homeostasis	60	3	0.37	0.0059	0.0059
22	darkgreen	GO:0050790	regulation of catalytic activity	1860	9	11.39	0.8208	0.0088
23	darkgreen	GO:0006378	mRNA polyadenylation	24	2	0.15	0.0094	0.0094
24	darkgreen	GO:0043552	positive regulation of phosphatidylinosi...	24	2	0.15	0.0094	0.0094
25	darkgreen	GO:0015991	ATP hydrolysis coupled proton transport	28	2	0.17	0.0126	0.0126
26	darkgrey	GO:0042592	homeostatic process	1189	6	7.88	0.81014	0.00097
27	darkgrey	GO:0006474	N-terminal protein amino acid acetylatio...	10	2	0.07	0.00189	0.00189
28	darkgrey	GO:0016567	protein ubiquitination	586	10	3.88	0.00534	0.0051
29	darkgrey	GO:0051338	regulation of transferase activity	770	4	5.1	0.75768	0.00678
30	darkgrey	GO:0032543	mitochondrial translation	19	2	0.13	0.0069	0.0069
31	darkorange	GO:0009060	aerobic respiration	46	2	0.13	0.0079	0.0079
32	darkorange	GO:0006122	mitochondrial electron transport, ubiqui...	5	1	0.01	0.0145	0.0145
33	darkorange	GO:0019060	intracellular transport of viral protein...	5	1	0.01	0.0145	0.0145
34	darkorange	GO:0030970	retrograde protein transport, ER to cyto...	5	1	0.01	0.0145	0.0145
35	darkorange	GO:0033578	protein glycosylation in Golgi	5	1	0.01	0.0145	0.0145
36	darkred	GO:0055088	lipid homeostasis	91	4	0.55	0.00224	0.00019
37	darkred	GO:0010225	response to UV-C	9	2	0.05	0.00127	0.00127
38	darkred	GO:0016032	viral process	639	9	3.87	0.01499	0.00141
39	darkred	GO:0034644	cellular response to UV	41	3	0.25	0.00193	0.00193
40	darkred	GO:0006367	transcription initiation from RNA polyme...	184	6	1.11	0.00087	0.00335
41	darkturquoise	GO:0060337	type I interferon signaling pathway	67	20	0.43	8.4e-29	4.2e-27
42	darkturquoise	GO:0051607	defense response to virus	182	28	1.18	< 1e-30	4.2e-25
43	darkturquoise	GO:0045071	negative regulation of viral genome repl...	37	13	0.24	4.6e-20	4.6e-20
44	darkturquoise	GO:0035455	response to interferon-alpha	17	8	0.11	5.3e-14	1.1e-09
45	darkturquoise	GO:0035456	response to interferon-beta	16	6	0.1	4.8e-10	2.2e-08
46	green	GO:0006270	DNA replication initiation	26	19	1.72	1.4e-17	1.4e-17
47	green	GO:0000082	G1/S transition of mitotic cell cycle	227	60	15.04	3.9e-21	1.5e-17
48	green	GO:0007067	mitotic nuclear division	343	102	22.72	< 1e-30	1.5e-17
49	green	GO:0000278	mitotic cell cycle	835	215	55.31	< 1e-30	7.2e-15
50	green	GO:0000086	G2/M transition of mitotic cell cycle	166	43	11	3.8e-15	8.9e-13
51	greenyellow	GO:0030198	extracellular matrix organization	342	109	22.58	< 1e-30	3.5e-21
52	greenyellow	GO:0022617	extracellular matrix disassembly	114	40	7.53	2.3e-19	9.1e-20
53	greenyellow	GO:0030574	collagen catabolic process	74	31	4.89	6.8e-18	6.8e-18
54	greenyellow	GO:0030199	collagen fibril organization	37	20	2.44	1.1e-14	1.1e-14
55	greenyellow	GO:0007155	cell adhesion	973	155	64.24	3.5e-26	2.2e-11
56	lightcyan	GO:0008544	epidermis development	284	16	2.99	5.1e-08	1.9e-10
57	lightcyan	GO:0031581	hemidesmosome assembly	11	6	0.12	5.5e-10	5.5e-10
58	lightcyan	GO:0002009	morphogenesis of an epithelium	398	9	4.2	0.02514	0.00023
59	lightcyan	GO:0003402	planar cell polarity pathway involved in...	5	2	0.05	0.00108	0.00108
60	lightcyan	GO:0010838	positive regulation of keratinocyte prol...	5	2	0.05	0.00108	0.00108
61	midnightblue	GO:0006355	regulation of transcription, DNA-templat...	2793	241	168.69	4.8e-10	2.1e-09
62	midnightblue	GO:0048011	neurotrophin TRK receptor signaling path...	267	36	16.13	4.9e-06	4.9e-06
63	midnightblue	GO:0008219	cell death	1790	134	108.11	0.00426	1.4e-05
64	midnightblue	GO:0042059	negative regulation of epidermal growth ...	42	11	2.54	2.8e-05	2.8e-05
65	midnightblue	GO:0006281	DNA repair	375	37	22.65	0.00223	2.9e-05
66	pink	GO:0000398	mRNA splicing, via spliceosome	203	28	8.39	2e-08	2.3e-07
67	pink	GO:0090503	RNA phosphodiester bond hydrolysis, exon...	26	6	1.07	0.00055	0.00055
68	pink	GO:0060916	mesenchymal cell proliferation involved ...	5	3	0.21	0.00066	0.00066
69	pink	GO:0042787	protein ubiquitination involved in ubiqu...	69	9	2.85	0.00204	0.00107
70	pink	GO:0032508	DNA duplex unwinding	50	8	2.07	0.00094	0.00112
71	purple	GO:0044458	motile cilium assembly	7	5	0.26	1.4e-06	1.4e-06
72	purple	GO:0036159	inner dynein arm assembly	5	4	0.19	9.1e-06	9.1e-06
73	purple	GO:0036158	outer dynein arm assembly	6	4	0.22	2.6e-05	2.6e-05
74	purple	GO:0071236	cellular response to antibiotic	12	4	0.45	0.00073	0.00073
75	purple	GO:0010719	negative regulation of epithelial to mes...	21	5	0.78	0.00086	0.00086
76	royalblue	GO:1901214	regulation of neuron death	196	4	1.17	0.02993	0.00034
77	royalblue	GO:2000114	regulation of establishment of cell pola...	14	2	0.08	0.00307	0.00307
78	royalblue	GO:0034260	negative regulation of GTPase activity	20	2	0.12	0.00627	0.00627
79	royalblue	GO:0046135	pyrimidine nucleoside catabolic process	20	2	0.12	0.00627	0.00627
80	royalblue	GO:0061001	regulation of dendritic spine morphogene...	21	2	0.13	0.0069	0.0069
81	salmon	GO:0071276	cellular response to cadmium ion	13	10	2.29	4.9e-06	4.9e-06
82	salmon	GO:0045766	positive regulation of angiogenesis	93	34	16.41	1e-05	3.4e-05
83	salmon	GO:0001938	positive regulation of endothelial cell ...	61	24	10.77	5.2e-05	5.2e-05
84	salmon	GO:0001525	angiogenesis	356	115	62.83	8.5e-12	6.3e-05
85	salmon	GO:0048661	positive regulation of smooth muscle cel...	41	18	7.24	8.3e-05	8.3e-05
86	turquoise	GO:0006183	GTP biosynthetic process	8	2	0.03	0.00042	0.00042
87	turquoise	GO:0006228	UTP biosynthetic process	9	2	0.04	0.00053	0.00053
88	turquoise	GO:0006241	CTP biosynthetic process	13	2	0.05	0.00114	0.00114
89	turquoise	GO:0016226	iron-sulfur cluster assembly	14	2	0.05	0.00133	0.00133
90	turquoise	GO:0006165	nucleoside diphosphate phosphorylation	15	2	0.06	0.00153	0.00153
91	white	GO:0006334	nucleosome assembly	81	7	0.1	3e-12	1.1e-10
92	white	GO:0002227	innate immune response in mucosa	15	3	0.02	6.6e-07	6.6e-07
93	white	GO:0019731	antibacterial humoral response	19	3	0.02	1.4e-06	1.4e-06
94	white	GO:0050830	defense response to Gram-positive bacter...	42	3	0.05	1.6e-05	1.6e-05
95	white	GO:0016584	nucleosome positioning	7	2	0.01	2.9e-05	2.9e-05
