# Supplementary material for: Interactions between the tumor and the blood systemic response of breast cancer patients
Source: PLoS Comput Biol. 2017 Sep 28;13(9):e1005680. doi: 10.1371/journal.pcbi.1005680 (PMC5619688; doi:10.1371/journal.pcbi.1005680)
Supplement: S3 Table — i) c1, c2.cgp, c2.cp, c6, c7 and h gene set collections from MSigDB signatures (v5.1) [66]. ii) peripheral-blood mononuclear cell (PBMC) transcriptional modules (sig.set = i) from [52]. iii) our blood-based gene expression signatures (341- and 50-gene; sig.set = d) for BC [33] iv) immune-specific gene sets (sig.set = iris) from [46]. Enrichment for each gene signature was estimated for all genes in the modules and for genes that are positively (red genes up) or negatively (blue genes dn) correlated with the patient ranksum only using the hypergeometric minimum-likelihood p-values, computed with the function ‘dhyper’ (equivalent to one-sided Fisher exact test). P-values were then adjusted for multiple testing using false discovery rate [65]. (XLSX) [file pcbi.1005680.s003.xlsx]

## Sheet: Sheet1
	tumor modules	name	sig.set	sig.size	updn.common	updn.pval	up.common	up.pval	dn.common	dn.pval
1	black	chr2p11	c1	36	6	0.0381602	4	0.284732	2	0.541841
2	black	chr2p15	c1	10	3	0.103472	3	0.0700608	0	1
3	black	chr19p13	c1	426	23	0.192449	20	0.141456	3	1
4	black	chr6q15	c1	14	3	0.203373	2	0.693159	1	0.791731
5	black	chr11q14	c1	34	4	0.360755	4	0.253089	0	1
6	black	CHNG_MULTIPLE_MYELOMA_HYPERPLOID_UP	c2.cgp	48	19	5.34429e-14	18	1.55133e-14	1	1
7	black	OSMAN_BLADDER_CANCER_DN	c2.cgp	321	44	5.79355e-14	36	8.59389e-12	8	0.156138
8	black	HSIAO_HOUSEKEEPING_GENES	c2.cgp	372	47	1.21956e-13	37	1.24325e-10	10	0.0585445
9	black	STARK_PREFRONTAL_CORTEX_22Q11_DELETION_DN	c2.cgp	447	51	4.14265e-13	47	1.43674e-14	4	1
10	black	MARTENS_TRETINOIN_RESPONSE_DN	c2.cgp	699	63	9.95474e-12	53	6.08821e-11	10	0.537433
11	black	REACTOME_3_UTR_MEDIATED_TRANSLATIONAL_REGULATION	c2.cp	98	35	4.35732e-24	31	7.34227e-23	4	0.293351
12	black	KEGG_RIBOSOME	c2.cp	82	32	1.64022e-23	30	9.59463e-24	2	0.791731
13	black	REACTOME_PEPTIDE_CHAIN_ELONGATION	c2.cp	81	31	1.45563e-22	29	7.34227e-23	2	0.791731
14	black	REACTOME_TRANSLATION	c2.cp	136	38	1.58081e-22	33	1.14067e-20	5	0.208386
15	black	REACTOME_INFLUENZA_VIRAL_RNA_TRANSCRIPTION_AND_REPLICATION	c2.cp	93	32	6.97007e-22	30	1.86183e-22	2	0.806331
16	black	SIRNA_EIF4GI_UP	c6	87	8	0.158358	5	0.815758	3	0.541841
17	black	BCAT_GDS748_DN	c6	39	5	0.18279	3	0.851498	2	0.541841
18	black	EIF4E_UP	c6	85	7	0.327859	7	0.152393	0	1
19	black	DCA_UP.V1_DN	c6	158	10	0.420156	9	0.34553	1	1
20	black	GLI1_UP.V1_DN	c6	26	1	1	1	1	0	1
21	black	GSE2405_0H_VS_9H_A_PHAGOCYTOPHILUM_STIM_NEUTROPHIL_DN	c7	180	40	4.36603e-20	33	7.41772e-17	7	0.0587901
22	black	GSE2405_0H_VS_24H_A_PHAGOCYTOPHILUM_STIM_NEUTROPHIL_UP	c7	177	35	1.0252e-15	29	2.06595e-13	6	0.153992
23	black	GSE14000_TRANSLATED_RNA_VS_MRNA_DC_DN	c7	159	30	7.32234e-13	29	1.33988e-14	1	1
24	black	GSE13485_DAY1_VS_DAY21_YF17D_VACCINE_PBMC_DN	c7	161	29	7.11795e-12	29	1.55133e-14	0	1
25	black	GSE41978_ID2_KO_VS_ID2_KO_AND_BIM_KO_KLRG1_LOW_EFFECTOR_CD8_TCELL_DN	c7	172	28	2.1991e-10	23	9.23403e-09	5	0.293351
26	black	Dumeaux_345	d	315	18	0.225153	11	1	7	0.293351
27	black	Dumeaux_50	d	47	2	1	1	1	1	1
28	black	LaBreche_114	d	94	3	1	1	1	2	0.810051
31	black	HALLMARK_OXIDATIVE_PHOSPHORYLATION	h	184	29	2.04434e-10	27	2.48849e-11	2	1
32	black	HALLMARK_MYC_TARGETS_V1	h	187	20	0.00024188	12	0.0933375	8	0.0222613
33	black	HALLMARK_DNA_REPAIR	h	130	8	0.618607	8	0.327326	0	1
34	black	HALLMARK_MTORC1_SIGNALING	h	188	10	0.757232	4	1	6	0.168728
35	black	HALLMARK_TNFA_SIGNALING_VIA_NFKB	h	188	1	1	0	1	1	1
36	black	M2.4_Ribonucleoprotein_60S_Nucleolus_Assembly_Elongation	i	92	28	1.44172e-17	26	6.69481e-18	2	0.797688
37	black	M3.7_Spliceosome_Methylation_Ubiquitin	i	233	42	1.44172e-17	40	1.19114e-19	2	1
38	black	M1.7_Ribosome_Translational_40S_60S_HLA	i	77	21	5.79313e-12	19	8.61087e-12	2	0.791731
39	black	M3.6_Ribosomal_Tcell_Beta-catenin	i	205	20	0.000794611	16	0.00403203	4	0.688662
40	black	M3.9_Chromatin_ Checkpoint_Replication_Transactivation	i	223	11	0.847492	6	1	5	0.495746
41	black	bcell	iris	43	0	1	0	1	0	1
42	black	dc	iris	37	1	1	0	1	1	1
43	black	lymhoid	iris	138	2	1	2	1	0	1
44	black	monocyte	iris	49	2	1	0	1	2	0.621552
45	black	myeloid	iris	195	3	1	2	1	1	1
46	blue	chr19p12	c1	22	8	0.0127261	6	0.0227377	2	1
47	blue	chr14q21	c1	36	10	0.0203161	8	0.0156322	2	1
48	blue	chr18q12	c1	39	9	0.0761569	7	0.0673566	2	1
49	blue	chr5p12	c1	9	4	0.0846459	4	0.0234297	0	1
50	blue	chr5p15	c1	57	11	0.101518	5	0.699116	6	0.373179
51	blue	ACEVEDO_NORMAL_TISSUE_ADJACENT_TO_LIVER_TUMOR_UP	c2.cgp	151	59	1.84039e-22	56	1.57354e-29	3	1
52	blue	DIAZ_CHRONIC_MEYLOGENOUS_LEUKEMIA_UP	c2.cgp	1284	211	5.6353e-22	164	2.48385e-25	47	0.841888
53	blue	JOHNSTONE_PARVB_TARGETS_3_DN	c2.cgp	775	137	4.39361e-16	125	1.3248e-27	12	1
54	blue	PILON_KLF1_TARGETS_DN	c2.cgp	1748	243	5.32398e-16	190	2.0146e-21	53	1
55	blue	MILI_PSEUDOPODIA_HAPTOTAXIS_UP	c2.cgp	457	93	3.05446e-14	87	1.09812e-23	6	1
56	blue	REACTOME_METABOLISM_OF_PROTEINS	c2.cp	379	61	3.18616e-05	37	0.00798123	24	0.0719158
57	blue	REACTOME_METABOLISM_OF_RNA	c2.cp	241	43	0.000115575	30	0.000701667	13	0.662031
58	blue	REACTOME_METABOLISM_OF_MRNA	c2.cp	201	37	0.000251124	25	0.00299733	12	0.518552
59	blue	REACTOME_3_UTR_MEDIATED_TRANSLATIONAL_REGULATION	c2.cp	98	22	0.00110706	17	0.000895853	5	1
60	blue	REACTOME_TRANSLATION	c2.cp	136	27	0.0011907	20	0.001713	7	1
61	blue	PIGF_UP.V1_UP	c6	170	35	4.7173e-05	34	2.8155e-09	1	1
62	blue	ERB2_UP.V1_DN	c6	169	34	0.00011203	33	9.93634e-09	1	1
63	blue	TBK1.DF_DN	c6	257	45	0.00011203	42	9.6035e-09	3	1
64	blue	RB_P107_DN.V1_DN	c6	117	18	0.106706	12	0.199827	6	1
65	blue	VEGF_A_UP.V1_DN	c6	171	23	0.151625	21	0.00965647	2	1
66	blue	GSE23308_CTRL_VS_CORTICOSTERONE_TREATED_MACROPHAGE_MINERALCORTICOID_REC_KO_DN	c7	170	38	2.24813e-06	28	8.8825e-06	10	0.701954
67	blue	GSE1791_CTRL_VS_NEUROMEDINU_IN_T_CELL_LINE_6H_DN	c7	169	36	1.48266e-05	26	8.0158e-05	10	0.691819
68	blue	GSE5099_UNSTIM_VS_MCSF_TREATED_MONOCYTE_DAY7_UP	c7	170	35	4.7173e-05	34	2.8155e-09	1	1
69	blue	GSE13484_UNSTIM_VS_YF17D_VACCINE_STIM_PBMC_UP	c7	182	36	8.6704e-05	22	0.00891411	14	0.149687
70	blue	GSE14000_TRANSLATED_RNA_VS_MRNA_4H_LPS_DC_UP	c7	173	34	0.000167511	26	0.000117063	8	1
71	blue	Dumeaux_50	d	47	6	0.761692	4	0.799492	2	1
72	blue	Dumeaux_345	d	315	24	1	9	1	15	0.788594
73	blue	LaBreche_114	d	94	9	1	9	0.38928	0	1
76	blue	HALLMARK_MYC_TARGETS_V1	h	187	28	0.0361867	16	0.293207	12	0.430618
77	blue	HALLMARK_OXIDATIVE_PHOSPHORYLATION	h	184	27	0.0494799	16	0.273135	11	0.574587
78	blue	HALLMARK_DNA_REPAIR	h	130	16	0.422581	8	0.966546	8	0.767788
79	blue	HALLMARK_GLYCOLYSIS	h	187	20	0.618123	13	0.699116	7	1
80	blue	HALLMARK_E2F_TARGETS	h	190	20	0.658536	17	0.212059	3	1
81	blue	M3.4_Ligase_Kinase_KIP1_Ubiquitin_ Chaperone	i	270	73	1.15319e-17	68	2.48385e-25	5	1
82	blue	M2.11_Replication_Repress_RAS_Autophosphorylation_Oncogenic	i	131	32	3.30956e-06	29	7.06433e-09	3	1
83	blue	M3.9_Chromatin_ Checkpoint_Replication_Transactivation	i	223	42	4.24204e-05	38	2.06438e-08	4	1
84	blue	M3.6_Ribosomal_Tcell_Beta-catenin	i	205	35	0.00186091	29	0.000104495	6	1
85	blue	M2.9_ERK_Transactivation_Cytoskeletal_MAPK_ JNK	i	137	24	0.0135049	21	0.000701667	3	1
86	blue	bcell	iris	43	5	0.91128	5	0.444517	0	1
87	blue	multiple	iris	444	39	0.95881	36	0.0857753	3	1
88	blue	dc	iris	37	1	1	0	1	1	1
89	blue	lymhoid	iris	138	8	1	7	1	1	1
90	blue	monocyte	iris	49	1	1	0	1	1	1
91	brown	chr6p21	c1	279	69	0.002157	56	1.24317e-06	13	1
92	brown	chr16q24	c1	63	22	0.0024905	21	2.68528e-06	1	1
93	brown	chr5q13	c1	43	15	0.0160282	4	0.853139	11	0.0349005
94	brown	chr4p14	c1	20	9	0.0160907	5	0.109489	4	1
95	brown	chr22q13	c1	143	35	0.0428157	24	0.0215057	11	1
96	brown	SMID_BREAST_CANCER_NORMAL_LIKE_UP	c2.cgp	422	200	5.16298e-47	199	6.00445e-87	1	1
97	brown	MCLACHLAN_DENTAL_CARIES_UP	c2.cgp	222	132	1.7154e-44	129	1.11452e-69	3	1
98	brown	WALLACE_PROSTATE_CANCER_RACE_UP	c2.cgp	260	144	1.00094e-43	140	8.08631e-70	4	1
99	brown	QI_PLASMACYTOMA_UP	c2.cgp	237	124	4.34481e-34	115	6.11061e-51	9	1
100	brown	MCLACHLAN_DENTAL_CARIES_DN	c2.cgp	216	114	9.0643e-32	111	2.81824e-52	3	1
101	brown	REACTOME_IMMUNE_SYSTEM	c2.cp	809	247	6.66921e-22	213	6.62803e-42	34	1
102	brown	PID_CD8_TCR_PATHWAY	c2.cp	50	37	8.57842e-17	35	1.74912e-22	2	1
103	brown	PID_TCR_PATHWAY	c2.cp	62	41	6.87245e-16	39	1.74912e-22	2	1
104	brown	REACTOME_IMMUNOREGULATORY_INTERACTIONS_BETWEEN_A_LYMPHOID_AND_A_NON_LYMPHOID_CELL	c2.cp	52	37	6.87245e-16	36	7.56225e-23	1	1
105	brown	KEGG_GRAFT_VERSUS_HOST_DISEASE	c2.cp	37	30	1.94346e-15	30	2.14109e-22	0	1
106	brown	RPS14_DN.V1_UP	c6	167	74	3.74579e-15	68	2.77868e-24	6	1
107	brown	HOXA9_DN.V1_UP	c6	169	58	3.37481e-07	46	1.24193e-09	12	1
108	brown	STK33_NOMO_UP	c6	249	69	7.58598e-05	50	5.1165e-06	19	1
109	brown	P53_DN.V1_DN	c6	174	51	0.0002061	44	3.19508e-08	7	1
110	brown	PTEN_DN.V1_DN	c6	157	47	0.000234468	37	2.86693e-06	10	1
111	brown	GSE7218_UNSTIM_VS_ANTIGEN_STIM_THROUGH_IGG_BCELL_DN	c7	153	85	1.44874e-25	81	4.34636e-39	4	1
112	brown	GSE10325_LUPUS_CD4_TCELL_VS_LUPUS_BCELL_DN	c7	166	87	7.54091e-24	84	1.26007e-38	3	1
113	brown	GSE3039_NKT_CELL_VS_ALPHAALPHA_CD8_TCELL_DN	c7	176	89	4.89131e-23	82	2.19999e-34	7	1
114	brown	GSE10325_CD4_TCELL_VS_BCELL_DN	c7	167	86	5.96341e-23	81	1.49254e-35	5	1
115	brown	GSE10325_LUPUS_CD4_TCELL_VS_LUPUS_MYELOID_DN	c7	181	88	2.66002e-21	87	8.28395e-38	1	1
116	brown	LaBreche_114	d	94	23	0.110017	20	0.0031613	3	1
117	brown	Dumeaux_50	d	47	11	0.340116	9	0.100721	2	1
118	brown	Dumeaux_345	d	315	59	0.365011	47	0.00868654	12	1
121	brown	HALLMARK_ALLOGRAFT_REJECTION	h	181	105	6.02345e-34	103	5.71208e-54	2	1
122	brown	HALLMARK_INTERFERON_GAMMA_RESPONSE	h	184	82	5.99623e-17	81	8.37505e-32	1	1
123	brown	HALLMARK_INFLAMMATORY_RESPONSE	h	184	71	3.27107e-11	69	2.65981e-22	2	1
124	brown	HALLMARK_IL6_JAK_STAT3_SIGNALING	h	80	39	1.18673e-09	38	2.05409e-16	1	1
125	brown	HALLMARK_COMPLEMENT	h	181	64	2.01916e-08	60	1.55047e-16	4	1
126	brown	M2.1_NK_Cytolytic_ CD8_Cell-mediated_Tcell_CTL_IFN-g	i	64	39	1.53508e-13	37	1.22766e-19	2	1
127	brown	M1.5_MyeloidLineage_Monocytes_Dendritic_MHC_ Costimulatory_ TLR4_MYD88	i	97	49	9.67189e-13	49	1.83859e-22	0	1
128	brown	M2.8_Lymphoma_ Tcell_CD4_CD8_TCR_Thymus_Lymphoid_IL2	i	97	42	1.78793e-08	33	1.0679e-09	9	1
129	brown	M1.3_Immunoreceptor_BCR_Bcell_ IgG	i	47	25	2.82907e-07	23	1.76911e-10	2	1
130	brown	M3.3_Inflammation_II_Defense_ Lysosomal_Oxidative_LPS	i	205	66	5.80296e-07	52	1.24903e-09	14	1
131	brown	multiple	iris	444	197	2.14666e-41	196	1.82478e-79	1	1
132	brown	lymhoid	iris	138	64	2.76065e-14	61	5.15291e-24	3	1
133	brown	myeloid	iris	195	80	3.43921e-14	79	4.78746e-28	1	1
134	brown	bcell	iris	43	22	3.90814e-06	20	9.95145e-09	2	1
135	brown	dc	iris	37	16	0.00113731	15	7.30883e-06	1	1
136	cyan	chr19p13	c1	426	18	0.00722577	17	0.00178941	1	1
137	cyan	chr17p13	c1	192	10	0.0620639	9	0.0741155	1	1
138	cyan	chr9q34	c1	193	10	0.0620639	10	0.0274018	0	1
139	cyan	chr7p13	c1	28	3	0.569791	2	1	1	1
140	cyan	chr7p22	c1	49	4	0.569791	4	0.435352	0	1
141	cyan	GINESTIER_BREAST_CANCER_20Q13_AMPLIFICATION_DN	c2.cgp	141	9	0.0620639	8	0.0594385	1	1
142	cyan	SANSOM_APC_MYC_TARGETS	c2.cgp	192	10	0.0620639	7	0.56797	3	0.78392
143	cyan	RICKMAN_METASTASIS_DN	c2.cgp	222	9	0.342475	9	0.175849	0	1
144	cyan	SENGUPTA_EBNA1_ANTICORRELATED	c2.cgp	136	7	0.342475	6	0.486007	1	1
145	cyan	LINDGREN_BLADDER_CANCER_WITH_LOH_IN_CHR9Q	c2.cgp	102	6	0.377642	4	1	2	1
146	cyan	PID_LIS1_PATHWAY	c2.cp	28	3	0.569791	2	1	1	1
147	cyan	REACTOME_LOSS_OF_NLP_FROM_MITOTIC_CENTROSOMES	c2.cp	54	4	0.569791	3	1	1	1
148	cyan	REACTOME_RECRUITMENT_OF_MITOTIC_CENTROSOME_PROTEINS_AND_COMPLEXES	c2.cp	60	4	0.640202	3	1	1	1
149	cyan	KEGG_OXIDATIVE_PHOSPHORYLATION	c2.cp	103	5	0.75725	2	1	3	0.728058
150	cyan	KEGG_ERBB_SIGNALING_PATHWAY	c2.cp	82	4	0.857833	3	1	1	1
151	cyan	GLI1_UP.V1_DN	c6	26	1	1	1	1	0	1
152	cyan	GLI1_UP.V1_UP	c6	27	1	1	1	1	0	1
153	cyan	E2F1_UP.V1_DN	c6	174	2	1	2	1	0	1
154	cyan	E2F1_UP.V1_UP	c6	173	0	1	0	1	0	1
155	cyan	EGFR_UP.V1_DN	c6	174	0	1	0	1	0	1
156	cyan	GSE14308_TH2_VS_NAIVE_CD4_TCELL_DN	c7	172	11	0.0120071	11	0.00178941	0	1
157	cyan	GSE9006_TYPE_1_VS_TYPE_2_DIABETES_PBMC_AT_DX_UP	c7	183	10	0.0620639	9	0.0594385	1	1
158	cyan	GSE15330_WT_VS_IKAROS_KO_LYMPHOID_MULTIPOTENT_PROGENITOR_DN	c7	176	9	0.12175	9	0.0594385	0	1
159	cyan	GSE16385_MONOCYTE_VS_12H_IL4_TREATED_MACROPHAGE_DN	c7	177	9	0.12175	8	0.175849	1	1
160	cyan	GSE37301_LYMPHOID_PRIMED_MPP_VS_GRAN_MONO_PROGENITOR_DN	c7	175	9	0.12175	6	0.623358	3	0.728058
161	cyan	Dumeaux_345	d	315	6	1	6	1	0	1
162	cyan	Dumeaux_50	d	47	1	1	1	1	0	1
163	cyan	LaBreche_114	d	94	2	1	2	1	0	1
166	cyan	HALLMARK_MITOTIC_SPINDLE	h	194	9	0.202215	8	0.273203	1	1
167	cyan	HALLMARK_OXIDATIVE_PHOSPHORYLATION	h	184	6	0.885966	3	1	3	0.728058
168	cyan	HALLMARK_TNFA_SIGNALING_VIA_NFKB	h	188	0	1	0	1	0	1
169	cyan	HALLMARK_HYPOXIA	h	191	0	1	0	1	0	1
170	cyan	HALLMARK_CHOLESTEROL_HOMEOSTASIS	h	66	0	1	0	1	0	1
171	cyan	M1.1_Plasma_Cells_Ig_BM_PreB_IgM_Mu.	i	18	0	1	0	1	0	1
172	cyan	M1.2_Platelet_Adhesion_Aggregation_Endothelial_Vascular	i	80	0	1	0	1	0	1
173	cyan	M1.3_Immunoreceptor_BCR_Bcell_ IgG	i	47	1	1	1	1	0	1
174	cyan	M1.4_Replication_Repression_ Repair_ CREB_Lymphoid_TNF-alpha	i	95	1	1	1	1	0	1
175	cyan	M1.5_MyeloidLineage_Monocytes_Dendritic_MHC_ Costimulatory_ TLR4_MYD88	i	97	0	1	0	1	0	1
176	cyan	bcell	iris	43	0	1	0	1	0	1
177	cyan	dc	iris	37	0	1	0	1	0	1
178	cyan	lymhoid	iris	138	0	1	0	1	0	1
179	cyan	monocyte	iris	49	2	1	2	1	0	1
180	cyan	myeloid	iris	195	0	1	0	1	0	1
181	darkgreen	chr8q24	c1	120	41	7.36838e-61	41	2.13855e-62	0	1
182	darkgreen	chr8p22	c1	33	3	0.322935	2	1	1	1
183	darkgreen	chr17q25	c1	141	5	0.474444	5	0.481425	0	1
184	darkgreen	chr5q23	c1	46	0	1	0	1	0	1
185	darkgreen	chr16q24	c1	63	0	1	0	1	0	1
186	darkgreen	NIKOLSKY_BREAST_CANCER_8Q23_Q24_AMPLICON	c2.cgp	132	43	7.7083e-63	43	1.76154e-64	0	1
187	darkgreen	AGUIRRE_PANCREATIC_CANCER_COPY_NUMBER_UP	c2.cgp	257	18	2.51811e-11	18	7.36148e-12	0	1
188	darkgreen	LOCKWOOD_AMPLIFIED_IN_LUNG_CANCER	c2.cgp	194	10	0.000385673	10	0.000204943	0	1
189	darkgreen	ONKEN_UVEAL_MELANOMA_UP	c2.cgp	699	16	0.00298017	15	0.00523456	1	1
190	darkgreen	DEURIG_T_CELL_PROLYMPHOCYTIC_LEUKEMIA_UP	c2.cgp	325	11	0.00298017	11	0.00170911	0	1
191	darkgreen	KEGG_GLYCOSPHINGOLIPID_BIOSYNTHESIS_GLOBO_SERIES	c2.cp	14	2	0.745885	2	0.652579	0	1
192	darkgreen	KEGG_GLYCOLYSIS_GLUCONEOGENESIS	c2.cp	56	1	1	1	1	0	1
193	darkgreen	KEGG_CITRATE_CYCLE_TCA_CYCLE	c2.cp	29	1	1	1	1	0	1
194	darkgreen	KEGG_PENTOSE_PHOSPHATE_PATHWAY	c2.cp	25	0	1	0	1	0	1
195	darkgreen	KEGG_PENTOSE_AND_GLUCURONATE_INTERCONVERSIONS	c2.cp	25	0	1	0	1	0	1
196	darkgreen	NRL_DN.V1_UP	c6	120	5	0.247312	5	0.243143	0	1
197	darkgreen	PRC2_EDD_UP.V1_UP	c6	175	5	0.783064	5	0.652579	0	1
198	darkgreen	GLI1_UP.V1_DN	c6	26	0	1	0	1	0	1
199	darkgreen	GLI1_UP.V1_UP	c6	27	0	1	0	1	0	1
200	darkgreen	E2F1_UP.V1_DN	c6	174	0	1	0	1	0	1
201	darkgreen	GSE45365_CD8A_DC_VS_CD11B_DC_IFNAR_KO_DN	c7	173	10	0.000164565	10	8.68293e-05	0	1
202	darkgreen	GSE45365_CTRL_VS_MCMV_INFECTION_NK_CELL_DN	c7	157	9	0.000555915	9	0.000313814	0	1
203	darkgreen	GSE18804_BRAIN_VS_COLON_TUMORAL_MACROPHAGE_DN	c7	171	9	0.000980436	9	0.000556053	0	1
204	darkgreen	GSE11864_CSF1_VS_CSF1_IFNG_PAM3CYS_IN_MAC_UP	c7	163	7	0.0393094	5	0.652579	2	1
205	darkgreen	GSE34156_TLR1_TLR2_LIGAND_VS_NOD2_AND_TLR1_TLR2_LIGAND_6H_TREATED_MONOCYTE_DN	c7	139	6	0.1258	6	0.0946199	0	1
206	darkgreen	Dumeaux_345	d	315	2	1	2	1	0	1
207	darkgreen	Dumeaux_50	d	47	0	1	0	1	0	1
208	darkgreen	LaBreche_114	d	94	0	1	0	1	0	1
211	darkgreen	HALLMARK_TNFA_SIGNALING_VIA_NFKB	h	188	0	1	0	1	0	1
212	darkgreen	HALLMARK_HYPOXIA	h	191	1	1	1	1	0	1
213	darkgreen	HALLMARK_CHOLESTEROL_HOMEOSTASIS	h	66	0	1	0	1	0	1
214	darkgreen	HALLMARK_MITOTIC_SPINDLE	h	194	0	1	0	1	0	1
215	darkgreen	HALLMARK_WNT_BETA_CATENIN_SIGNALING	h	40	0	1	0	1	0	1
216	darkgreen	M1.1_Plasma_Cells_Ig_BM_PreB_IgM_Mu.	i	18	0	1	0	1	0	1
217	darkgreen	M1.2_Platelet_Adhesion_Aggregation_Endothelial_Vascular	i	80	0	1	0	1	0	1
218	darkgreen	M1.3_Immunoreceptor_BCR_Bcell_ IgG	i	47	0	1	0	1	0	1
219	darkgreen	M1.4_Replication_Repression_ Repair_ CREB_Lymphoid_TNF-alpha	i	95	0	1	0	1	0	1
220	darkgreen	M1.5_MyeloidLineage_Monocytes_Dendritic_MHC_ Costimulatory_ TLR4_MYD88	i	97	0	1	0	1	0	1
221	darkgreen	bcell	iris	43	0	1	0	1	0	1
222	darkgreen	dc	iris	37	0	1	0	1	0	1
223	darkgreen	lymhoid	iris	138	0	1	0	1	0	1
224	darkgreen	monocyte	iris	49	0	1	0	1	0	1
225	darkgreen	myeloid	iris	195	2	1	2	1	0	1
226	darkgrey	chr16p13	c1	215	39	6.17547e-43	39	6.17547e-43	NA	NA
227	darkgrey	chr16p11	c1	80	21	4.46495e-25	21	4.46495e-25	NA	NA
228	darkgrey	chr16p12	c1	65	8	2.15748e-05	8	2.15748e-05	NA	NA
229	darkgrey	chr5q23	c1	46	0	1	0	1	NA	NA
230	darkgrey	chr16q24	c1	63	0	1	0	1	NA	NA
231	darkgrey	NIKOLSKY_BREAST_CANCER_16P13_AMPLICON	c2.cgp	109	18	2.81718e-17	18	2.81718e-17	NA	NA
232	darkgrey	CHARAFE_BREAST_CANCER_LUMINAL_VS_BASAL_UP	c2.cgp	322	12	0.00222846	12	0.00222846	NA	NA
233	darkgrey	CHARAFE_BREAST_CANCER_LUMINAL_VS_MESENCHYMAL_UP	c2.cgp	383	12	0.0111275	12	0.0111275	NA	NA
234	darkgrey	GINESTIER_BREAST_CANCER_ZNF217_AMPLIFIED_DN	c2.cgp	277	9	0.0961193	9	0.0961193	NA	NA
235	darkgrey	LAIHO_COLORECTAL_CANCER_SERRATED_DN	c2.cgp	72	5	0.102211	5	0.102211	NA	NA
236	darkgrey	PID_P53_REGULATION_PATHWAY	c2.cp	56	4	0.276975	4	0.276975	NA	NA
237	darkgrey	BIOCARTA_PITX2_PATHWAY	c2.cp	15	2	0.715188	2	0.715188	NA	NA
238	darkgrey	PID_WNT_CANONICAL_PATHWAY	c2.cp	19	2	0.732518	2	0.732518	NA	NA
239	darkgrey	PID_TRKR_PATHWAY	c2.cp	60	3	0.746252	3	0.746252	NA	NA
240	darkgrey	PID_HDAC_CLASSI_PATHWAY	c2.cp	61	3	0.77291	3	0.77291	NA	NA
241	darkgrey	GLI1_UP.V1_DN	c6	26	0	1	0	1	NA	NA
242	darkgrey	GLI1_UP.V1_UP	c6	27	1	1	1	1	NA	NA
243	darkgrey	E2F1_UP.V1_DN	c6	174	0	1	0	1	NA	NA
244	darkgrey	E2F1_UP.V1_UP	c6	173	2	1	2	1	NA	NA
245	darkgrey	EGFR_UP.V1_DN	c6	174	0	1	0	1	NA	NA
246	darkgrey	GSE36527_CD69_NEG_VS_POS_TREG_CD62L_LOS_KLRG1_NEG_DN	c7	178	8	0.0285932	8	0.0285932	NA	NA
247	darkgrey	GSE14308_TH17_VS_NATURAL_TREG_DN	c7	166	7	0.102211	7	0.102211	NA	NA
248	darkgrey	GSE5099_UNSTIM_VS_MCSF_TREATED_MONOCYTE_DAY3_DN	c7	172	7	0.112732	7	0.112732	NA	NA
249	darkgrey	GSE17322_CD103_POS_VS_CD11B_HIGH_LUNG_DC_DN	c7	174	7	0.112732	7	0.112732	NA	NA
250	darkgrey	GSE360_CTRL_VS_B_MALAYI_LOW_DOSE_MAC_DN	c7	179	7	0.115125	7	0.115125	NA	NA
251	darkgrey	Dumeaux_345	d	315	4	1	4	1	NA	NA
252	darkgrey	Dumeaux_50	d	47	1	1	1	1	NA	NA
253	darkgrey	LaBreche_114	d	94	1	1	1	1	NA	NA
256	darkgrey	HALLMARK_TNFA_SIGNALING_VIA_NFKB	h	188	0	1	0	1	NA	NA
257	darkgrey	HALLMARK_HYPOXIA	h	191	0	1	0	1	NA	NA
258	darkgrey	HALLMARK_CHOLESTEROL_HOMEOSTASIS	h	66	0	1	0	1	NA	NA
259	darkgrey	HALLMARK_MITOTIC_SPINDLE	h	194	1	1	1	1	NA	NA
260	darkgrey	HALLMARK_WNT_BETA_CATENIN_SIGNALING	h	40	1	1	1	1	NA	NA
261	darkgrey	M2.3_Erythrocytes_ Re_Anemia_Globin_Hemoglobin	i	101	4	0.715188	4	0.715188	NA	NA
262	darkgrey	M1.1_Plasma_Cells_Ig_BM_PreB_IgM_Mu.	i	18	0	1	0	1	NA	NA
263	darkgrey	M1.2_Platelet_Adhesion_Aggregation_Endothelial_Vascular	i	80	0	1	0	1	NA	NA
264	darkgrey	M1.3_Immunoreceptor_BCR_Bcell_ IgG	i	47	1	1	1	1	NA	NA
265	darkgrey	M1.4_Replication_Repression_ Repair_ CREB_Lymphoid_TNF-alpha	i	95	1	1	1	1	NA	NA
266	darkgrey	bcell	iris	43	0	1	0	1	NA	NA
267	darkgrey	dc	iris	37	0	1	0	1	NA	NA
268	darkgrey	lymhoid	iris	138	0	1	0	1	NA	NA
269	darkgrey	monocyte	iris	49	0	1	0	1	NA	NA
270	darkgrey	myeloid	iris	195	0	1	0	1	NA	NA
271	darkorange	chr8q13	c1	34	9	6.80084e-13	9	2.83027e-13	0	1
272	darkorange	chr8q22	c1	56	9	7.81155e-11	9	3.26696e-11	0	1
273	darkorange	chr8q24	c1	120	8	2.07131e-06	8	9.79114e-07	0	1
274	darkorange	chr8q21	c1	41	5	0.000108146	5	6.83727e-05	0	1
275	darkorange	chr8q23	c1	22	3	0.0268585	3	0.020514	0	1
276	darkorange	ONKEN_UVEAL_MELANOMA_UP	c2.cgp	699	25	3.39691e-18	25	1.64199e-19	0	1
277	darkorange	NIKOLSKY_BREAST_CANCER_8Q23_Q24_AMPLICON	c2.cgp	132	14	2.76092e-15	14	6.51039e-16	0	1
278	darkorange	NIKOLSKY_BREAST_CANCER_8Q12_Q22_AMPLICON	c2.cgp	110	13	9.84621e-15	13	2.61819e-15	0	1
279	darkorange	KOYAMA_SEMA3B_TARGETS_DN	c2.cgp	350	7	0.046233	7	0.0255194	0	1
280	darkorange	PILON_KLF1_TARGETS_DN	c2.cgp	1748	14	0.200949	13	0.234277	1	1
281	darkorange	PID_HIF1A_PATHWAY	c2.cp	15	2	0.393383	2	0.344996	0	1
282	darkorange	PID_HIF2PATHWAY	c2.cp	30	2	0.850481	2	0.729457	0	1
283	darkorange	KEGG_GLYCOLYSIS_GLUCONEOGENESIS	c2.cp	56	0	1	0	1	0	1
284	darkorange	KEGG_CITRATE_CYCLE_TCA_CYCLE	c2.cp	29	0	1	0	1	0	1
285	darkorange	KEGG_PENTOSE_PHOSPHATE_PATHWAY	c2.cp	25	0	1	0	1	0	1
286	darkorange	GLI1_UP.V1_DN	c6	26	0	1	0	1	0	1
287	darkorange	GLI1_UP.V1_UP	c6	27	0	1	0	1	0	1
288	darkorange	E2F1_UP.V1_DN	c6	174	0	1	0	1	0	1
289	darkorange	E2F1_UP.V1_UP	c6	173	0	1	0	1	0	1
290	darkorange	EGFR_UP.V1_DN	c6	174	0	1	0	1	0	1
291	darkorange	GSE45365_CTRL_VS_MCMV_INFECTION_NK_CELL_DN	c7	157	16	1.76421e-17	16	3.21701e-18	0	1
292	darkorange	GSE18804_BRAIN_VS_COLON_TUMORAL_MACROPHAGE_DN	c7	171	11	2.5097e-09	11	8.59699e-10	0	1
293	darkorange	GSE45365_CD8A_DC_VS_CD11B_DC_IFNAR_KO_DN	c7	173	10	7.27055e-08	10	2.79342e-08	0	1
294	darkorange	GSE45365_CD8A_DC_VS_CD11B_DC_DN	c7	166	8	2.42017e-05	8	1.15572e-05	0	1
295	darkorange	GSE18804_SPLEEN_MACROPHAGE_VS_BRAIN_TUMORAL_MACROPHAGE_DN	c7	171	6	0.00826162	6	0.00485811	0	1
296	darkorange	Dumeaux_345	d	315	1	1	1	1	0	1
297	darkorange	Dumeaux_50	d	47	0	1	0	1	0	1
298	darkorange	LaBreche_114	d	94	1	1	1	1	0	1
301	darkorange	HALLMARK_TNFA_SIGNALING_VIA_NFKB	h	188	0	1	0	1	0	1
302	darkorange	HALLMARK_HYPOXIA	h	191	0	1	0	1	0	1
303	darkorange	HALLMARK_CHOLESTEROL_HOMEOSTASIS	h	66	0	1	0	1	0	1
304	darkorange	HALLMARK_MITOTIC_SPINDLE	h	194	2	1	1	1	1	1
305	darkorange	HALLMARK_WNT_BETA_CATENIN_SIGNALING	h	40	0	1	0	1	0	1
306	darkorange	M3.9_Chromatin_ Checkpoint_Replication_Transactivation	i	223	4	0.941953	4	0.729457	0	1
307	darkorange	M1.1_Plasma_Cells_Ig_BM_PreB_IgM_Mu.	i	18	0	1	0	1	0	1
308	darkorange	M1.2_Platelet_Adhesion_Aggregation_Endothelial_Vascular	i	80	0	1	0	1	0	1
309	darkorange	M1.3_Immunoreceptor_BCR_Bcell_ IgG	i	47	0	1	0	1	0	1
310	darkorange	M1.4_Replication_Repression_ Repair_ CREB_Lymphoid_TNF-alpha	i	95	0	1	0	1	0	1
311	darkorange	bcell	iris	43	0	1	0	1	0	1
312	darkorange	dc	iris	37	0	1	0	1	0	1
313	darkorange	lymhoid	iris	138	0	1	0	1	0	1
314	darkorange	monocyte	iris	49	0	1	0	1	0	1
315	darkorange	myeloid	iris	195	0	1	0	1	0	1
316	darkred	chr11q22	c1	43	3	0.306494	3	0.306494	NA	NA
317	darkred	chr12q13	c1	210	5	0.637301	5	0.637301	NA	NA
318	darkred	chr15q21	c1	73	3	0.686661	3	0.686661	NA	NA
319	darkred	chr12q14	c1	35	2	0.767993	2	0.767993	NA	NA
320	darkred	chr9q21	c1	37	2	0.767993	2	0.767993	NA	NA
321	darkred	HAMAI_APOPTOSIS_VIA_TRAIL_UP	c2.cgp	520	16	0.00029061	16	0.00029061	NA	NA
322	darkred	OSMAN_BLADDER_CANCER_UP	c2.cgp	350	13	0.000452505	13	0.000452505	NA	NA
323	darkred	JOHNSTONE_PARVB_TARGETS_3_DN	c2.cgp	775	18	0.00132944	18	0.00132944	NA	NA
324	darkred	CHANDRAN_METASTASIS_UP	c2.cgp	182	9	0.00210876	9	0.00210876	NA	NA
325	darkred	THUM_SYSTOLIC_HEART_FAILURE_DN	c2.cgp	193	9	0.00294094	9	0.00294094	NA	NA
326	darkred	ST_T_CELL_SIGNAL_TRANSDUCTION	c2.cp	43	3	0.306494	3	0.306494	NA	NA
327	darkred	BIOCARTA_ERK5_PATHWAY	c2.cp	16	2	0.382862	2	0.382862	NA	NA
328	darkred	REACTOME_GENERIC_TRANSCRIPTION_PATHWAY	c2.cp	250	6	0.382862	6	0.382862	NA	NA
329	darkred	REACTOME_PROCESSING_OF_CAPPED_INTRONLESS_PRE_MRNA	c2.cp	20	2	0.5111	2	0.5111	NA	NA
330	darkred	PID_E2F_PATHWAY	c2.cp	71	3	0.652379	3	0.652379	NA	NA
331	darkred	TBK1.DF_DN	c6	257	8	0.0498416	8	0.0498416	NA	NA
332	darkred	ERB2_UP.V1_DN	c6	169	4	0.767993	4	0.767993	NA	NA
333	darkred	MTOR_UP.N4.V1_DN	c6	151	4	0.767993	4	0.767993	NA	NA
334	darkred	EIF4E_DN	c6	91	3	0.767993	3	0.767993	NA	NA
335	darkred	GLI1_UP.V1_DN	c6	26	0	1	0	1	NA	NA
336	darkred	GSE41176_UNSTIM_VS_ANTI_IGM_STIM_BCELL_24H_DN	c7	177	9	0.00200578	9	0.00200578	NA	NA
337	darkred	GSE4748_LPS_VS_LPS_AND_CYANOBACTERIUM_LPSLIKE_STIM_DC_3H_UP	c7	157	8	0.00452668	8	0.00452668	NA	NA
338	darkred	GSE27241_WT_VS_RORGT_KO_TH17_POLARIZED_CD4_TCELL_TREATED_WITH_DIGOXIN_UP	c7	156	8	0.00452668	8	0.00452668	NA	NA
339	darkred	GSE21063_CTRL_VS_ANTI_IGM_STIM_BCELL_NFATC1_KO_3H_DN	c7	162	8	0.00514022	8	0.00514022	NA	NA
340	darkred	GSE25890_CTRL_VS_IL33_IL7_TREATED_NUOCYTES_DN	c7	175	8	0.00756159	8	0.00756159	NA	NA
341	darkred	Dumeaux_345	d	315	1	1	1	1	NA	NA
342	darkred	Dumeaux_50	d	47	0	1	0	1	NA	NA
343	darkred	LaBreche_114	d	94	1	1	1	1	NA	NA
346	darkred	HALLMARK_P53_PATHWAY	h	185	4	0.805957	4	0.805957	NA	NA
347	darkred	HALLMARK_TNFA_SIGNALING_VIA_NFKB	h	188	1	1	1	1	NA	NA
348	darkred	HALLMARK_HYPOXIA	h	191	2	1	2	1	NA	NA
349	darkred	HALLMARK_CHOLESTEROL_HOMEOSTASIS	h	66	0	1	0	1	NA	NA
350	darkred	HALLMARK_MITOTIC_SPINDLE	h	194	2	1	2	1	NA	NA
351	darkred	M2.11_Replication_Repress_RAS_Autophosphorylation_Oncogenic	i	131	12	1.55556e-07	12	1.55556e-07	NA	NA
352	darkred	M3.4_Ligase_Kinase_KIP1_Ubiquitin_ Chaperone	i	270	6	0.446443	6	0.446443	NA	NA
353	darkred	M3.8_CDC_TCR_CREB_Glycosylase	i	194	5	0.49017	5	0.49017	NA	NA
354	darkred	M1.6_ZincFinger_P53_ RAS	i	81	3	0.767993	3	0.767993	NA	NA
355	darkred	M1.1_Plasma_Cells_Ig_BM_PreB_IgM_Mu.	i	18	0	1	0	1	NA	NA
356	darkred	multiple	iris	444	8	0.412454	8	0.412454	NA	NA
357	darkred	bcell	iris	43	0	1	0	1	NA	NA
358	darkred	dc	iris	37	0	1	0	1	NA	NA
359	darkred	lymhoid	iris	138	3	1	3	1	NA	NA
360	darkred	monocyte	iris	49	0	1	0	1	NA	NA
361	darkturquoise	chr14q11	c1	119	5	0.012326	5	0.00747757	0	1
362	darkturquoise	chr4q21	c1	75	3	0.127925	3	0.0974649	0	1
363	darkturquoise	chr12q24	c1	179	4	0.222915	4	0.163169	0	1
364	darkturquoise	chr2p25	c1	44	2	0.266907	2	0.232313	0	1
365	darkturquoise	chr1p	c1	7	1	0.37202	1	0.352211	0	1
366	darkturquoise	TAKEDA_TARGETS_OF_NUP98_HOXA9_FUSION_3D_UP	c2.cgp	148	39	3.58239e-53	39	1.34912e-55	0	1
367	darkturquoise	HECKER_IFNB1_TARGETS	c2.cgp	80	33	5.71713e-52	33	6.25895e-54	0	1
368	darkturquoise	BROWNE_INTERFERON_RESPONSIVE_GENES	c2.cgp	64	29	7.4366e-47	29	1.63251e-48	0	1
369	darkturquoise	MOSERLE_IFNA_RESPONSE	c2.cgp	24	22	5.23544e-46	22	2.96165e-47	0	1
370	darkturquoise	RADAEVA_RESPONSE_TO_IFNA1_UP	c2.cgp	51	23	9.53113e-37	23	4.95936e-38	0	1
371	darkturquoise	REACTOME_INTERFERON_ALPHA_BETA_SIGNALING	c2.cp	55	20	1.82429e-29	20	1.52796e-30	0	1
372	darkturquoise	REACTOME_INTERFERON_SIGNALING	c2.cp	137	24	3.69178e-27	24	1.82819e-28	0	1
373	darkturquoise	REACTOME_CYTOKINE_SIGNALING_IN_IMMUNE_SYSTEM	c2.cp	237	24	2.38893e-21	24	1.26473e-22	0	1
374	darkturquoise	REACTOME_IMMUNE_SYSTEM	c2.cp	809	32	1.03347e-16	32	2.22594e-18	0	1
375	darkturquoise	REACTOME_ANTIVIRAL_MECHANISM_BY_IFN_STIMULATED_GENES	c2.cp	59	8	8.06201e-08	8	3.28327e-08	0	1
376	darkturquoise	LTE2_UP.V1_DN	c6	174	25	3.9314e-26	25	1.6882e-27	0	1
377	darkturquoise	MEK_UP.V1_DN	c6	167	21	1.70784e-20	21	1.33705e-21	0	1
378	darkturquoise	MEL18_DN.V1_DN	c6	129	11	1.15539e-08	11	3.37706e-09	0	1
379	darkturquoise	ERB2_UP.V1_DN	c6	169	12	1.4183e-08	12	3.75398e-09	0	1
380	darkturquoise	WNT_UP.V1_DN	c6	156	9	1.19357e-05	8	5.0422e-05	1	1
381	darkturquoise	GSE13485_CTRL_VS_DAY7_YF17D_VACCINE_PBMC_DN	c7	175	58	7.27028e-89	58	2.69323e-93	0	1
382	darkturquoise	GSE42724_NAIVE_BCELL_VS_PLASMABLAST_UP	c7	165	53	1.32537e-79	53	2.06739e-83	0	1
383	darkturquoise	GSE21546_WT_VS_SAP1A_KO_DP_THYMOCYTES_UP	c7	157	51	1.39682e-76	51	3.66039e-80	0	1
384	darkturquoise	GSE13485_DAY3_VS_DAY7_YF17D_VACCINE_PBMC_DN	c7	156	49	2.08412e-72	49	8.97748e-76	0	1
385	darkturquoise	GSE13485_CTRL_VS_DAY3_YF17D_VACCINE_PBMC_DN	c7	165	46	9.34594e-65	46	8.17531e-68	0	1
386	darkturquoise	Dumeaux_345	d	315	1	1	1	1	0	1
387	darkturquoise	Dumeaux_50	d	47	0	1	0	1	0	1
388	darkturquoise	LaBreche_114	d	94	0	1	0	1	0	1
391	darkturquoise	HALLMARK_INTERFERON_ALPHA_RESPONSE	h	86	40	3.37504e-66	40	1.00467e-68	0	1
392	darkturquoise	HALLMARK_INTERFERON_GAMMA_RESPONSE	h	184	45	1.65549e-60	45	1.8325e-63	0	1
393	darkturquoise	HALLMARK_INFLAMMATORY_RESPONSE	h	184	8	0.000347992	8	0.000155952	0	1
394	darkturquoise	HALLMARK_TNFA_SIGNALING_VIA_NFKB	h	188	6	0.0149015	6	0.00854721	0	1
395	darkturquoise	HALLMARK_IL6_JAK_STAT3_SIGNALING	h	80	4	0.0217908	4	0.0148132	0	1
396	darkturquoise	M3.1_Interferon_Inducible_ISRE_Influenza_Antiviral_ IFN-gamma_IFN-alpha_Interferon	i	83	48	6.6917e-87	48	3.50322e-90	0	1
397	darkturquoise	M1.7_Ribosome_Translational_40S_60S_HLA	i	77	2	0.577379	0	1	2	0.401323
398	darkturquoise	M2.4_Ribonucleoprotein_60S_Nucleolus_Assembly_Elongation	i	92	2	0.620115	0	1	2	0.510088
399	darkturquoise	M1.1_Plasma_Cells_Ig_BM_PreB_IgM_Mu.	i	18	0	1	0	1	0	1
400	darkturquoise	M1.2_Platelet_Adhesion_Aggregation_Endothelial_Vascular	i	80	0	1	0	1	0	1
401	darkturquoise	multiple	iris	444	15	1.77599e-06	15	3.82393e-07	0	1
402	darkturquoise	myeloid	iris	195	6	0.0178553	6	0.0102937	0	1
403	darkturquoise	dc	iris	37	3	0.0228004	3	0.0168986	0	1
404	darkturquoise	bcell	iris	43	0	1	0	1	0	1
405	darkturquoise	lymhoid	iris	138	0	1	0	1	0	1
406	green	chr8p21	c1	66	13	0.00249084	2	1	11	4.7523e-05
407	green	chr7q22	c1	88	15	0.00425449	12	0.00547396	3	0.96354
408	green	chr20q11	c1	96	13	0.0560853	13	0.00365056	0	1
409	green	chr4q34	c1	14	4	0.0691162	3	0.135384	1	0.96354
410	green	chr5q12	c1	30	6	0.0728295	4	0.23449	2	0.79102
411	green	GOBERT_OLIGODENDROCYTE_DIFFERENTIATION_UP	c2.cgp	512	226	1.55256e-133	222	2.45102e-164	4	1
412	green	DUTERTRE_ESTRADIOL_RESPONSE_24HR_UP	c2.cgp	292	168	6.78716e-122	168	1.99439e-148	0	1
413	green	SOTIRIOU_BREAST_CANCER_GRADE_1_VS_3_UP	c2.cgp	138	115	3.38806e-112	115	2.44614e-130	0	1
414	green	KINSEY_TARGETS_OF_EWSR1_FLII_FUSION_UP	c2.cgp	1109	295	2.1104e-109	274	1.80478e-133	21	1
415	green	SHEDDEN_LUNG_CANCER_POOR_SURVIVAL_A6	c2.cgp	406	177	5.62004e-102	175	1.02014e-126	2	1
416	green	REACTOME_CELL_CYCLE_MITOTIC	c2.cp	290	111	1.09321e-55	105	7.9768e-65	6	1
417	green	REACTOME_CELL_CYCLE	c2.cp	371	124	8.84714e-55	118	5.63648e-66	6	1
418	green	REACTOME_DNA_REPLICATION	c2.cp	174	78	7.80471e-45	77	8.0681e-55	1	1
419	green	REACTOME_MITOTIC_M_M_G1_PHASES	c2.cp	154	68	1.74817e-38	67	5.82565e-47	1	1
420	green	REACTOME_MITOTIC_G1_G1_S_PHASES	c2.cp	125	49	8.07099e-25	47	2.35664e-29	2	1
421	green	GCNP_SHH_UP_LATE.V1_UP	c6	164	47	2.23422e-17	44	9.35585e-21	3	1
422	green	RPS14_DN.V1_DN	c6	164	46	1.27191e-16	44	9.35585e-21	2	1
423	green	RB_P107_DN.V1_UP	c6	128	40	3.00256e-16	40	1.54993e-21	0	1
424	green	E2F1_UP.V1_UP	c6	173	43	1.65377e-13	41	3.07861e-17	2	1
425	green	PRC2_EZH2_UP.V1_UP	c6	169	39	3.41862e-11	37	2.12714e-14	2	1
426	green	GSE15750_DAY6_VS_DAY10_EFF_CD8_TCELL_UP	c7	174	106	2.7595e-79	104	2.43525e-92	2	1
427	green	GSE15750_DAY6_VS_DAY10_TRAF6KO_EFF_CD8_TCELL_UP	c7	175	98	3.63656e-68	97	1.58043e-81	1	1
428	green	GSE39556_CD8A_DC_VS_NK_CELL_MOUSE_3H_POST_POLYIC_INJ_UP	c7	186	95	3.1813e-61	95	2.47668e-75	0	1
429	green	GSE13547_CTRL_VS_ANTI_IGM_STIM_BCELL_12H_UP	c7	169	89	7.94752e-59	87	2.83958e-69	2	1
430	green	GSE36476_CTRL_VS_TSST_ACT_72H_MEMORY_CD4_TCELL_YOUNG_DN	c7	177	86	4.32647e-53	86	1.12778e-65	0	1
431	green	Dumeaux_345	d	315	30	0.110453	19	0.508573	11	0.513241
432	green	LaBreche_114	d	94	7	0.917038	5	1	2	1
433	green	Dumeaux_50	d	47	2	1	2	1	0	1
436	green	HALLMARK_E2F_TARGETS	h	190	109	1.13885e-77	108	1.14142e-92	1	1
437	green	HALLMARK_G2M_CHECKPOINT	h	193	95	2.27631e-59	93	9.30707e-71	2	1
438	green	HALLMARK_MTORC1_SIGNALING	h	188	40	2.54322e-10	39	2.38073e-14	1	1
439	green	HALLMARK_MYC_TARGETS_V1	h	187	39	8.28921e-10	39	1.98733e-14	0	1
440	green	HALLMARK_MITOTIC_SPINDLE	h	194	39	2.5243e-09	35	4.50967e-11	4	1
441	green	M1.1_Plasma_Cells_Ig_BM_PreB_IgM_Mu.	i	18	5	0.0357088	5	0.00856897	0	1
442	green	M1.8_Metabolism_Biosynthesis_Replication_Helicase	i	113	14	0.0836484	11	0.0852766	3	1
443	green	M3.8_CDC_TCR_CREB_Glycosylase	i	194	19	0.215841	14	0.287023	5	1
444	green	M1.4_Replication_Repression_ Repair_ CREB_Lymphoid_TNF-alpha	i	95	10	0.353762	6	0.830629	4	0.79102
445	green	M3.9_Chromatin_ Checkpoint_Replication_Transactivation	i	223	19	0.464811	12	0.905916	7	0.79289
446	green	lymhoid	iris	138	31	1.16325e-08	31	2.08213e-12	0	1
447	green	tcell	iris	51	18	2.16723e-08	18	8.29548e-11	0	1
448	green	dc	iris	37	3	0.949526	2	1	1	1
449	green	multiple	iris	444	29	0.995797	26	0.457641	3	1
450	green	bcell	iris	43	1	1	1	1	0	1
451	greenyellow	chr5q	c1	6	3	0.0633881	3	0.0332071	0	1
452	greenyellow	chr7q33	c1	19	5	0.0760785	5	0.0327288	0	1
453	greenyellow	chr10p11	c1	22	5	0.12193	5	0.0556094	0	1
454	greenyellow	chr10p12	c1	32	6	0.146677	5	0.173329	1	1
455	greenyellow	chr12q21	c1	33	6	0.16086	4	0.403664	2	1
456	greenyellow	SCHUETZ_BREAST_CANCER_DUCTAL_INVASIVE_UP	c2.cgp	318	136	2.93892e-74	136	1.71471e-85	0	1
457	greenyellow	ANASTASSIOU_CANCER_MESENCHYMAL_TRANSITION_SIGNATURE	c2.cgp	62	57	4.17215e-59	57	5.95026e-64	0	1
458	greenyellow	CHARAFE_BREAST_CANCER_LUMINAL_VS_MESENCHYMAL_DN	c2.cgp	411	121	3.86236e-45	120	1.89763e-53	1	1
459	greenyellow	VECCHI_GASTRIC_CANCER_ADVANCED_VS_EARLY_UP	c2.cgp	155	73	2.54265e-42	72	4.78832e-47	1	1
460	greenyellow	REN_ALVEOLAR_RHABDOMYOSARCOMA_DN	c2.cgp	382	112	1.72979e-41	111	5.58753e-49	1	1
461	greenyellow	NABA_MATRISOME	c2.cp	919	174	2.29327e-37	168	2.79396e-45	6	1
462	greenyellow	NABA_CORE_MATRISOME	c2.cp	250	82	6.76014e-34	81	3.84164e-39	1	1
463	greenyellow	REACTOME_EXTRACELLULAR_MATRIX_ORGANIZATION	c2.cp	77	37	2.30312e-21	36	3.98432e-23	1	1
464	greenyellow	REACTOME_COLLAGEN_FORMATION	c2.cp	52	29	6.61016e-19	28	6.42932e-20	1	1
465	greenyellow	PID_INTEGRIN1_PATHWAY	c2.cp	64	31	6.43672e-18	31	2.39072e-20	0	1
466	greenyellow	BMI1_DN.V1_UP	c6	133	38	4.79992e-13	35	2.18132e-13	3	1
467	greenyellow	BMI1_DN_MEL18_DN.V1_UP	c6	130	34	1.59762e-10	32	2.21392e-11	2	1
468	greenyellow	ESC_V6.5_UP_EARLY.V1_DN	c6	160	36	3.26562e-09	36	1.31991e-11	0	1
469	greenyellow	MEL18_DN.V1_UP	c6	130	32	3.36454e-09	29	3.03834e-09	3	1
470	greenyellow	CAHOY_ASTROGLIAL	c6	92	20	6.3192e-05	20	3.21953e-06	0	1
471	greenyellow	GSE1460_INTRATHYMIC_T_PROGENITOR_VS_THYMIC_STROMAL_CELL_DN	c7	177	44	7.46856e-13	43	4.14275e-15	1	1
472	greenyellow	GSE1460_CD4_THYMOCYTE_VS_THYMIC_STROMAL_CELL_DN	c7	179	44	1.08851e-12	43	6.20515e-15	1	1
473	greenyellow	GSE2405_0H_VS_1.5H_A_PHAGOCYTOPHILUM_STIM_NEUTROPHIL_UP	c7	177	36	5.65114e-08	35	1.2372e-09	1	1
474	greenyellow	GSE43955_1H_VS_20H_ACT_CD4_TCELL_WITH_TGFB_IL6_DN	c7	180	36	8.54225e-08	35	1.97438e-09	1	1
475	greenyellow	GSE28737_BCL6_HET_VS_BCL6_KO_FOLLICULAR_BCELL_DN	c7	181	36	9.72361e-08	34	8.87512e-09	2	1
476	greenyellow	Dumeaux_345	d	315	16	1	13	1	3	1
477	greenyellow	Dumeaux_50	d	47	2	1	2	1	0	1
478	greenyellow	LaBreche_114	d	94	5	1	5	1	0	1
481	greenyellow	HALLMARK_EPITHELIAL_MESENCHYMAL_TRANSITION	h	188	99	4.50171e-64	99	2.76809e-72	0	1
482	greenyellow	HALLMARK_APICAL_JUNCTION	h	186	44	4.45156e-12	44	5.03255e-15	0	1
483	greenyellow	HALLMARK_UV_RESPONSE_DN	h	140	26	4.59779e-05	25	4.51031e-06	1	1
484	greenyellow	HALLMARK_MYOGENESIS	h	188	28	0.000944639	28	3.19065e-05	0	1
485	greenyellow	HALLMARK_HYPOXIA	h	191	27	0.00275592	27	0.000115169	0	1
486	greenyellow	M2.6_Granulocytes_Monocytes_ Myeloid_ERK_ Necrosis	i	127	16	0.0893424	16	0.0176709	0	1
487	greenyellow	M3.2_inflammation_I_TGF-beta_TNF_Inflammatory_Apoptotic_Lipopolysaccharide	i	232	23	0.207396	20	0.160884	3	1
488	greenyellow	M1.2_Platelet_Adhesion_Aggregation_Endothelial_Vascular	i	80	10	0.238629	10	0.0868756	0	1
489	greenyellow	M1.5_MyeloidLineage_Monocytes_Dendritic_MHC_ Costimulatory_ TLR4_MYD88	i	97	10	0.445216	10	0.206314	0	1
490	greenyellow	M2.5_Adenoma_Interstitial_Mesenchyme_Dendrite_Motor	i	219	19	0.499048	16	0.47188	3	1
491	greenyellow	monocyte	iris	49	8	0.128002	8	0.0455094	0	1
492	greenyellow	myeloid	iris	195	19	0.301923	18	0.125347	1	1
493	greenyellow	nk	iris	10	1	0.99181	1	0.90748	0	1
494	greenyellow	bcell	iris	43	2	1	2	1	0	1
495	greenyellow	dc	iris	37	2	1	2	1	0	1
496	lightcyan	chr3q21	c1	82	5	0.115056	5	0.115056	NA	NA
497	lightcyan	chr20p12	c1	28	3	0.174741	3	0.174741	NA	NA
498	lightcyan	chr7p21	c1	30	3	0.202373	3	0.202373	NA	NA
499	lightcyan	chr20q12	c1	35	3	0.268297	3	0.268297	NA	NA
500	lightcyan	chr6p12	c1	40	3	0.332771	3	0.332771	NA	NA
501	lightcyan	SMID_BREAST_CANCER_LUMINAL_B_DN	c2.cgp	496	65	3.64916e-51	65	3.64916e-51	NA	NA
502	lightcyan	SMID_BREAST_CANCER_BASAL_UP	c2.cgp	586	67	2.68829e-49	67	2.68829e-49	NA	NA
503	lightcyan	TURASHVILI_BREAST_DUCTAL_CARCINOMA_VS_DUCTAL_NORMAL_DN	c2.cgp	162	42	1.64224e-44	42	1.64224e-44	NA	NA
504	lightcyan	SMID_BREAST_CANCER_RELAPSE_IN_BONE_DN	c2.cgp	286	41	3.52655e-32	41	3.52655e-32	NA	NA
505	lightcyan	JAEGER_METASTASIS_DN	c2.cgp	240	38	2.53505e-31	38	2.53505e-31	NA	NA
506	lightcyan	REACTOME_CELL_JUNCTION_ORGANIZATION	c2.cp	70	7	0.00162908	7	0.00162908	NA	NA
507	lightcyan	REACTOME_CELL_CELL_COMMUNICATION	c2.cp	109	7	0.0181315	7	0.0181315	NA	NA
508	lightcyan	KEGG_VASCULAR_SMOOTH_MUSCLE_CONTRACTION	c2.cp	110	6	0.0839823	6	0.0839823	NA	NA
509	lightcyan	REACTOME_MUSCLE_CONTRACTION	c2.cp	45	4	0.0953653	4	0.0953653	NA	NA
510	lightcyan	REACTOME_SMOOTH_MUSCLE_CONTRACTION	c2.cp	22	3	0.108874	3	0.108874	NA	NA
511	lightcyan	KRAS.LUNG_UP.V1_DN	c6	122	10	0.000131932	10	0.000131932	NA	NA
512	lightcyan	KRAS.600_UP.V1_DN	c6	252	12	0.00236159	12	0.00236159	NA	NA
513	lightcyan	P53_DN.V1_UP	c6	174	10	0.00248576	10	0.00248576	NA	NA
514	lightcyan	KRAS.KIDNEY_UP.V1_UP	c6	136	8	0.0121184	8	0.0121184	NA	NA
515	lightcyan	IL15_UP.V1_DN	c6	158	8	0.0297632	8	0.0297632	NA	NA
516	lightcyan	GSE2405_0H_VS_3H_A_PHAGOCYTOPHILUM_STIM_NEUTROPHIL_UP	c7	176	10	0.00269291	10	0.00269291	NA	NA
517	lightcyan	GSE27670_CTRL_VS_BLIMP1_TRANSDUCED_GC_BCELL_UP	c7	187	10	0.00422393	10	0.00422393	NA	NA
518	lightcyan	GSE18281_CORTICAL_THYMOCYTE_VS_WHOLE_CORTEX_THYMUS_UP	c7	178	9	0.0136066	9	0.0136066	NA	NA
519	lightcyan	GSE4748_CYANOBACTERIUM_LPSLIKE_VS_LPS_AND_CYANOBACTERIUM_LPSLIKE_STIM_DC_3H_DN	c7	155	8	0.0268125	8	0.0268125	NA	NA
520	lightcyan	GSE29618_PRE_VS_DAY7_FLU_VACCINE_PDC_UP	c7	167	8	0.0396763	8	0.0396763	NA	NA
521	lightcyan	Dumeaux_345	d	315	0	1	0	1	NA	NA
522	lightcyan	Dumeaux_50	d	47	0	1	0	1	NA	NA
523	lightcyan	LaBreche_114	d	94	0	1	0	1	NA	NA
526	lightcyan	HALLMARK_KRAS_SIGNALING_DN	h	183	9	0.0165695	9	0.0165695	NA	NA
527	lightcyan	HALLMARK_APICAL_JUNCTION	h	186	9	0.0181315	9	0.0181315	NA	NA
528	lightcyan	HALLMARK_KRAS_SIGNALING_UP	h	184	6	0.409912	6	0.409912	NA	NA
529	lightcyan	HALLMARK_P53_PATHWAY	h	185	5	0.812494	5	0.812494	NA	NA
530	lightcyan	HALLMARK_EPITHELIAL_MESENCHYMAL_TRANSITION	h	188	5	0.842729	5	0.842729	NA	NA
531	lightcyan	M2.2_Granulocytes_Neutrophils_ Defense_Myeloid_Marrow	i	36	6	0.000392366	6	0.000392366	NA	NA
532	lightcyan	M2.5_Adenoma_Interstitial_Mesenchyme_Dendrite_Motor	i	219	6	0.690235	6	0.690235	NA	NA
533	lightcyan	M1.1_Plasma_Cells_Ig_BM_PreB_IgM_Mu.	i	18	0	1	0	1	NA	NA
534	lightcyan	M1.2_Platelet_Adhesion_Aggregation_Endothelial_Vascular	i	80	1	1	1	1	NA	NA
535	lightcyan	M1.3_Immunoreceptor_BCR_Bcell_ IgG	i	47	0	1	0	1	NA	NA
536	lightcyan	bcell	iris	43	0	1	0	1	NA	NA
537	lightcyan	dc	iris	37	0	1	0	1	NA	NA
538	lightcyan	lymhoid	iris	138	0	1	0	1	NA	NA
539	lightcyan	monocyte	iris	49	0	1	0	1	NA	NA
540	lightcyan	myeloid	iris	195	1	1	1	1	NA	NA
541	midnightblue	chr19q13	c1	576	59	0.00310022	52	0.000631631	7	1
542	midnightblue	chr17q25	c1	141	19	0.0317921	17	0.0148885	2	1
543	midnightblue	chr17p13	c1	192	22	0.0654856	16	0.187435	6	1
544	midnightblue	chr11q12	c1	131	16	0.1027	14	0.0670726	2	1
545	midnightblue	chr5q35	c1	77	11	0.114282	9	0.127625	2	1
546	midnightblue	HSIAO_HOUSEKEEPING_GENES	c2.cgp	372	59	7.67401e-09	57	6.43356e-12	2	1
547	midnightblue	BENPORATH_MYC_MAX_TARGETS	c2.cgp	698	87	2.34669e-08	77	2.17517e-09	10	1
548	midnightblue	KIM_BIPOLAR_DISORDER_OLIGODENDROCYTE_DENSITY_CORR_UP	c2.cgp	629	81	2.34669e-08	77	1.46837e-11	4	1
549	midnightblue	LASTOWSKA_NEUROBLASTOMA_COPY_NUMBER_DN	c2.cgp	673	84	3.93426e-08	70	1.51222e-07	14	1
550	midnightblue	DIAZ_CHRONIC_MEYLOGENOUS_LEUKEMIA_UP	c2.cgp	1284	129	5.49751e-07	117	1.75458e-09	12	1
551	midnightblue	REACTOME_MEMBRANE_TRAFFICKING	c2.cp	115	23	7.83577e-05	22	6.05873e-06	1	1
552	midnightblue	REACTOME_SIGNALLING_BY_NGF	c2.cp	204	28	0.00344035	27	0.000202205	1	1
553	midnightblue	BIOCARTA_RACCYCD_PATHWAY	c2.cp	24	8	0.00592673	7	0.00632572	1	1
554	midnightblue	PID_HEDGEHOG_GLI_PATHWAY	c2.cp	47	11	0.00801273	10	0.00433424	1	1
555	midnightblue	REACTOME_TRANS_GOLGI_NETWORK_VESICLE_BUDDING	c2.cp	56	12	0.00911623	11	0.00420771	1	1
556	midnightblue	CAMP_UP.V1_UP	c6	176	34	6.01242e-07	31	1.18687e-07	3	1
557	midnightblue	TBK1.DN.48HRS_UP	c6	47	10	0.0238505	10	0.00433424	0	1
558	midnightblue	RB_P107_DN.V1_DN	c6	117	16	0.051775	16	0.0074148	0	1
559	midnightblue	SIRNA_EIF4GI_UP	c6	87	12	0.108103	12	0.0250578	0	1
560	midnightblue	PDGF_ERK_DN.V1_DN	c6	134	16	0.11511	16	0.0212619	0	1
561	midnightblue	GSE6269_FLU_VS_E_COLI_INF_PBMC_UP	c7	137	29	1.09965e-06	29	6.85541e-09	0	1
562	midnightblue	GSE369_PRE_VS_POST_IL6_INJECTION_SOCS3_KO_LIVER_DN	c7	180	33	3.16932e-06	33	1.33309e-08	0	1
563	midnightblue	GSE13485_DAY1_VS_DAY21_YF17D_VACCINE_PBMC_UP	c7	158	29	1.8811e-05	25	2.5549e-05	4	1
564	midnightblue	GSE11924_TFH_VS_TH1_CD4_TCELL_UP	c7	180	30	7.83577e-05	24	0.00059793	6	1
565	midnightblue	GSE16385_MONOCYTE_VS_12H_IL4_TREATED_MACROPHAGE_DN	c7	177	29	0.000166458	28	5.87759e-06	1	1
566	midnightblue	Dumeaux_345	d	315	82	6.69512e-28	78	1.69891e-31	4	1
567	midnightblue	Dumeaux_50	d	47	10	0.0238505	9	0.0141578	1	1
568	midnightblue	LaBreche_114	d	94	14	0.0479198	11	0.079065	3	1
571	midnightblue	HALLMARK_PROTEIN_SECRETION	h	94	16	0.0107303	14	0.00756855	2	1
572	midnightblue	HALLMARK_PI3K_AKT_MTOR_SIGNALING	h	101	12	0.204137	11	0.1086	1	1
573	midnightblue	HALLMARK_MYC_TARGETS_V1	h	187	17	0.376344	15	0.244769	2	1
574	midnightblue	HALLMARK_UV_RESPONSE_UP	h	148	14	0.395131	14	0.125815	0	1
575	midnightblue	HALLMARK_MITOTIC_SPINDLE	h	194	17	0.440273	15	0.285025	2	1
576	midnightblue	M2.9_ERK_Transactivation_Cytoskeletal_MAPK_ JNK	i	137	19	0.0262365	16	0.0242745	3	1
577	midnightblue	M3.4_Ligase_Kinase_KIP1_Ubiquitin_ Chaperone	i	270	29	0.0485949	21	0.170105	8	1
578	midnightblue	M3.2_inflammation_I_TGF-beta_TNF_Inflammatory_Apoptotic_Lipopolysaccharide	i	232	25	0.0738526	20	0.0967539	5	1
579	midnightblue	M3.7_Spliceosome_Methylation_Ubiquitin	i	233	24	0.11301	17	0.317182	7	1
580	midnightblue	M1.8_Metabolism_Biosynthesis_Replication_Helicase	i	113	12	0.307905	9	0.43143	3	1
581	midnightblue	myeloid	iris	195	16	0.581095	12	0.685522	4	1
582	midnightblue	bcell	iris	43	1	1	1	1	0	1
583	midnightblue	dc	iris	37	1	1	1	1	0	1
584	midnightblue	lymhoid	iris	138	1	1	0	1	1	1
585	midnightblue	monocyte	iris	49	2	1	2	1	0	1
586	pink	chr1p13	c1	91	11	0.0739007	11	0.0257405	0	1
587	pink	chr8q22	c1	56	8	0.0947024	8	0.0415638	0	1
588	pink	chr2p22	c1	36	6	0.128034	6	0.0649355	0	1
589	pink	chr1p32	c1	69	8	0.203073	8	0.101316	0	1
590	pink	chr3q22	c1	36	5	0.286999	4	0.401186	1	1
591	pink	DIAZ_CHRONIC_MEYLOGENOUS_LEUKEMIA_UP	c2.cgp	1284	122	4.25407e-15	120	2.03092e-19	2	1
592	pink	JOHNSTONE_PARVB_TARGETS_3_DN	c2.cgp	775	83	2.56896e-12	81	6.28488e-15	2	1
593	pink	PUJANA_BRCA1_PCC_NETWORK	c2.cgp	1485	125	7.44932e-12	119	3.18216e-14	6	1
594	pink	MILI_PSEUDOPODIA_HAPTOTAXIS_UP	c2.cgp	457	57	1.22633e-10	52	1.34453e-10	5	1
595	pink	SCHLOSSER_SERUM_RESPONSE_DN	c2.cgp	642	68	9.82314e-10	68	1.26498e-12	0	1
596	pink	REACTOME_MRNA_SPLICING	c2.cp	96	14	0.00782294	14	0.00168473	0	1
597	pink	REACTOME_PROCESSING_OF_CAPPED_INTRON_CONTAINING_PRE_MRNA	c2.cp	124	16	0.00899365	15	0.00474749	1	1
598	pink	KEGG_SPLICEOSOME	c2.cp	115	15	0.0124045	15	0.00263648	0	1
599	pink	REACTOME_MRNA_PROCESSING	c2.cp	142	16	0.0262381	15	0.014816	1	1
600	pink	REACTOME_RNA_POL_II_TRANSCRIPTION	c2.cp	85	11	0.0535644	10	0.0442847	1	1
601	pink	TBK1.DF_DN	c6	257	28	0.000883192	27	0.000181807	1	1
602	pink	GCNP_SHH_UP_LATE.V1_UP	c6	164	16	0.0716935	16	0.0205427	0	1
603	pink	PIGF_UP.V1_UP	c6	170	16	0.0881826	16	0.0257405	0	1
604	pink	GCNP_SHH_UP_EARLY.V1_UP	c6	153	14	0.150618	13	0.105289	1	1
605	pink	MEK_UP.V1_DN	c6	167	13	0.338986	13	0.161657	0	1
606	pink	GSE39820_CTRL_VS_TGFBETA3_IL6_IL23A_CD4_TCELL_UP	c7	175	24	0.000113622	23	3.03375e-05	1	1
607	pink	GSE5099_UNSTIM_VS_MCSF_TREATED_MONOCYTE_DAY7_UP	c7	170	22	0.000711224	22	6.29164e-05	0	1
608	pink	GSE369_IFNG_KO_VS_WT_LIVER_DN	c7	175	21	0.0031596	21	0.000382685	0	1
609	pink	GSE11961_FOLLICULAR_BCELL_VS_MEMORY_BCELL_DAY7_DN	c7	176	21	0.00334817	19	0.00296756	2	1
610	pink	GSE32423_MEMORY_VS_NAIVE_CD8_TCELL_IL7_IL4_DN	c7	172	20	0.00703728	17	0.0134661	3	1
611	pink	LaBreche_114	d	94	7	0.677556	7	0.446034	0	1
612	pink	Dumeaux_345	d	315	12	1	10	1	2	1
613	pink	Dumeaux_50	d	47	3	1	3	0.909811	0	1
616	pink	HALLMARK_MYC_TARGETS_V1	h	187	20	0.0141006	20	0.00249961	0	1
617	pink	HALLMARK_PROTEIN_SECRETION	h	94	12	0.0391278	12	0.0121461	0	1
618	pink	HALLMARK_MTORC1_SIGNALING	h	188	16	0.162586	16	0.0533228	0	1
619	pink	HALLMARK_DNA_REPAIR	h	130	12	0.204213	12	0.0831716	0	1
620	pink	HALLMARK_UNFOLDED_PROTEIN_RESPONSE	h	105	9	0.398174	9	0.223619	0	1
621	pink	M2.9_ERK_Transactivation_Cytoskeletal_MAPK_ JNK	i	137	24	1.69615e-06	23	4.5302e-07	1	1
622	pink	M3.9_Chromatin_ Checkpoint_Replication_Transactivation	i	223	29	2.84274e-05	28	3.68089e-06	1	1
623	pink	M3.4_Ligase_Kinase_KIP1_Ubiquitin_ Chaperone	i	270	29	0.000835867	29	4.96956e-05	0	1
624	pink	M1.8_Metabolism_Biosynthesis_Replication_Helicase	i	113	15	0.0104692	14	0.00633685	1	1
625	pink	M3.6_Ribosomal_Tcell_Beta-catenin	i	205	21	0.0158121	21	0.00263648	0	1
626	pink	multiple	iris	444	24	0.709396	23	0.435994	1	1
627	pink	bcell	iris	43	3	1	3	0.823567	0	1
628	pink	dc	iris	37	1	1	0	1	1	1
629	pink	lymhoid	iris	138	5	1	4	1	1	1
630	pink	monocyte	iris	49	0	1	0	1	0	1
631	purple	chr14q23	c1	37	6	0.225722	6	0.130726	0	1
632	purple	chr14q32	c1	97	10	0.29753	10	0.135193	0	1
633	purple	chr17q21	c1	225	17	0.378819	17	0.129459	0	1
634	purple	chr1q21	c1	209	15	0.538832	14	0.479009	1	1
635	purple	chr12q13	c1	210	15	0.538832	15	0.320979	0	1
636	purple	SMID_BREAST_CANCER_BASAL_DN	c2.cgp	610	151	1.9069e-79	151	9.54061e-90	0	1
637	purple	SMID_BREAST_CANCER_LUMINAL_B_UP	c2.cgp	152	72	3.66214e-58	72	6.04156e-63	0	1
638	purple	VANTVEER_BREAST_CANCER_ESR1_UP	c2.cgp	142	70	3.66214e-58	70	7.76896e-63	0	1
639	purple	DOANE_BREAST_CANCER_ESR1_UP	c2.cgp	101	59	1.49206e-54	59	1.7184e-58	0	1
640	purple	FARMER_BREAST_CANCER_BASAL_VS_LULMINAL	c2.cgp	298	81	7.21335e-44	75	1.2644e-42	6	0.725706
641	purple	KEGG_ENDOCYTOSIS	c2.cp	165	16	0.0699831	15	0.0475891	1	1
642	purple	KEGG_INOSITOL_PHOSPHATE_METABOLISM	c2.cp	53	7	0.29753	6	0.425278	1	1
643	purple	PID_HNF3A_PATHWAY	c2.cp	42	6	0.35327	6	0.225853	0	1
644	purple	ST_WNT_CA2_CYCLIC_GMP_PATHWAY	c2.cp	20	4	0.414721	4	0.319349	0	1
645	purple	REACTOME_ORGANIC_CATION_ANION_ZWITTERION_TRANSPORT	c2.cp	11	3	0.448964	3	0.342252	0	1
646	purple	RAF_UP.V1_DN	c6	175	28	2.95424e-08	24	7.58878e-07	4	0.725706
647	purple	ERB2_UP.V1_UP	c6	174	21	0.000549334	18	0.00274053	3	0.998843
648	purple	EGFR_UP.V1_DN	c6	174	17	0.0457854	16	0.0297253	1	1
649	purple	LTE2_UP.V1_UP	c6	169	15	0.190945	12	0.508003	3	0.998843
650	purple	P53_DN.V1_DN	c6	174	15	0.225722	12	0.562946	3	0.998843
651	purple	GSE27786_BCELL_VS_ERYTHROBLAST_DN	c7	168	19	0.00357503	18	0.00178647	1	1
652	purple	GSE3720_VD1_VS_VD2_GAMMADELTA_TCELL_WITH_LPS_STIM_UP	c7	175	18	0.0175942	12	0.572966	6	0.205024
653	purple	GSE12392_CD8A_POS_VS_NEG_SPLEEN_DC_UP	c7	182	18	0.0285083	17	0.0169313	1	1
654	purple	GSE22886_NAIVE_CD4_TCELL_VS_NKCELL_UP	c7	167	17	0.0297862	13	0.294357	4	0.725706
655	purple	GSE21546_SAP1A_KO_VS_SAP1A_KO_AND_ELK1_KO_DP_THYMOCYTES_UP	c7	179	17	0.0619795	14	0.219232	3	0.998843
656	purple	Dumeaux_345	d	315	6	1	4	1	2	1
657	purple	Dumeaux_50	d	47	0	1	0	1	0	1
658	purple	LaBreche_114	d	94	1	1	1	1	0	1
661	purple	HALLMARK_ESTROGEN_RESPONSE_EARLY	h	184	49	2.57154e-25	48	2.9718e-27	1	1
662	purple	HALLMARK_ESTROGEN_RESPONSE_LATE	h	186	34	6.82808e-12	32	3.71247e-12	2	1
663	purple	HALLMARK_HYPOXIA	h	191	16	0.225722	14	0.326995	2	1
664	purple	HALLMARK_KRAS_SIGNALING_DN	h	183	13	0.641167	13	0.414036	0	1
665	purple	HALLMARK_MYOGENESIS	h	188	13	0.701577	13	0.479617	0	1
666	purple	M2.5_Adenoma_Interstitial_Mesenchyme_Dendrite_Motor	i	219	15	0.599003	12	0.98894	3	1
667	purple	M1.1_Plasma_Cells_Ig_BM_PreB_IgM_Mu.	i	18	0	1	0	1	0	1
668	purple	M1.2_Platelet_Adhesion_Aggregation_Endothelial_Vascular	i	80	0	1	0	1	0	1
669	purple	M1.3_Immunoreceptor_BCR_Bcell_ IgG	i	47	2	1	2	1	0	1
670	purple	M1.4_Replication_Repression_ Repair_ CREB_Lymphoid_TNF-alpha	i	95	3	1	2	1	1	1
671	purple	bcell	iris	43	0	1	0	1	0	1
672	purple	dc	iris	37	2	1	1	1	1	1
673	purple	lymhoid	iris	138	1	1	1	1	0	1
674	purple	monocyte	iris	49	1	1	0	1	1	1
675	purple	myeloid	iris	195	7	1	6	1	1	1
676	royalblue	chr14q11	c1	119	5	0.200648	0	1	5	0.0465909
677	royalblue	chr12q12	c1	47	3	0.377233	2	0.417536	1	1
678	royalblue	chr7q36	c1	50	3	0.377233	2	0.417536	1	1
679	royalblue	chr6q14	c1	30	2	0.592785	2	0.263185	0	1
680	royalblue	chr7q11	c1	77	3	0.592785	0	1	3	0.430575
681	royalblue	SCHUETZ_BREAST_CANCER_DUCTAL_INVASIVE_UP	c2.cgp	318	11	0.012439	11	1.08337e-05	0	1
682	royalblue	CHARAFE_BREAST_CANCER_LUMINAL_VS_BASAL_DN	c2.cgp	402	11	0.0586314	11	6.24794e-05	0	1
683	royalblue	CHARAFE_BREAST_CANCER_LUMINAL_VS_MESENCHYMAL_DN	c2.cgp	411	10	0.133408	10	0.000473528	0	1
684	royalblue	MARSON_BOUND_BY_FOXP3_STIMULATED	c2.cgp	895	15	0.133408	9	0.181614	6	1
685	royalblue	CUI_TCF21_TARGETS_2_DN	c2.cgp	730	13	0.17271	13	0.000260611	0	1
686	royalblue	REACTOME_PYRIMIDINE_CATABOLISM	c2.cp	9	2	0.291663	2	0.1123	0	1
687	royalblue	PID_P53_REGULATION_PATHWAY	c2.cp	56	3	0.398743	0	1	3	0.430575
688	royalblue	BIOCARTA_RAC1_PATHWAY	c2.cp	18	2	0.454971	1	0.690261	1	1
689	royalblue	REACTOME_PYRIMIDINE_METABOLISM	c2.cp	20	2	0.517438	2	0.181614	0	1
690	royalblue	PID_ARF6_TRAFFICKING_PATHWAY	c2.cp	44	2	0.692785	2	0.417536	0	1
691	royalblue	CAMP_UP.V1_UP	c6	176	7	0.111817	1	1	6	0.0460311
692	royalblue	EGFR_UP.V1_UP	c6	175	4	0.592785	4	0.181614	0	1
693	royalblue	ESC_V6.5_UP_LATE.V1_UP	c6	179	4	0.592785	4	0.181614	0	1
694	royalblue	E2F1_UP.V1_DN	c6	174	3	0.805736	3	0.417536	0	1
695	royalblue	EGFR_UP.V1_DN	c6	174	3	0.805736	2	0.690261	1	1
696	royalblue	GSE15330_LYMPHOID_MULTIPOTENT_VS_PRO_BCELL_UP	c7	178	7	0.111817	4	0.181614	3	0.775029
697	royalblue	GSE23114_PERITONEAL_CAVITY_B1A_BCELL_VS_SPLEEN_BCELL_DN	c7	179	7	0.111817	4	0.181614	3	0.775029
698	royalblue	GSE15930_STIM_VS_STIM_AND_TRICHOSTATINA_24H_CD8_T_CELL_DN	c7	180	6	0.200648	3	0.417536	3	0.775029
699	royalblue	GSE17974_0H_VS_6H_IN_VITRO_ACT_CD4_TCELL_DN	c7	171	6	0.200648	3	0.417536	3	0.775029
700	royalblue	GSE17974_CTRL_VS_ACT_IL4_AND_ANTI_IL12_4H_CD4_TCELL_DN	c7	166	6	0.200648	3	0.417536	3	0.775029
701	royalblue	Dumeaux_345	d	315	0	1	0	1	0	1
702	royalblue	Dumeaux_50	d	47	0	1	0	1	0	1
703	royalblue	LaBreche_114	d	94	1	1	1	1	0	1
706	royalblue	HALLMARK_FATTY_ACID_METABOLISM	h	142	4	0.592785	1	1	3	0.775029
707	royalblue	HALLMARK_COMPLEMENT	h	181	3	0.805736	2	0.690261	1	1
708	royalblue	HALLMARK_OXIDATIVE_PHOSPHORYLATION	h	184	3	0.805736	0	1	3	0.775029
709	royalblue	HALLMARK_KRAS_SIGNALING_UP	h	184	3	0.805736	3	0.418633	0	1
710	royalblue	HALLMARK_ESTROGEN_RESPONSE_LATE	h	186	3	0.815579	3	0.422702	0	1
711	royalblue	M2.9_ERK_Transactivation_Cytoskeletal_MAPK_ JNK	i	137	3	0.805736	2	0.690261	1	1
712	royalblue	M3.9_Chromatin_ Checkpoint_Replication_Transactivation	i	223	4	0.805736	3	0.595278	1	1
713	royalblue	M1.1_Plasma_Cells_Ig_BM_PreB_IgM_Mu.	i	18	0	1	0	1	0	1
714	royalblue	M1.2_Platelet_Adhesion_Aggregation_Endothelial_Vascular	i	80	0	1	0	1	0	1
715	royalblue	M1.3_Immunoreceptor_BCR_Bcell_ IgG	i	47	0	1	0	1	0	1
716	royalblue	dc	iris	37	1	0.983059	0	1	1	1
717	royalblue	monocyte	iris	49	1	0.983059	1	0.85078	0	1
718	royalblue	bcell	iris	43	0	1	0	1	0	1
719	royalblue	lymhoid	iris	138	1	1	0	1	1	1
720	royalblue	myeloid	iris	195	1	1	1	1	0	1
721	salmon	chr16q22	c1	125	36	0.0405832	30	0.000864345	6	1
722	salmon	chr15q23	c1	25	10	0.120991	7	0.0973181	3	1
723	salmon	chr1q41	c1	29	11	0.125604	4	0.729828	7	0.123403
724	salmon	chr3p25	c1	58	18	0.134145	15	0.0160714	3	1
725	salmon	chr1p36	c1	282	65	0.138085	49	0.0114027	16	1
726	salmon	NAKAYAMA_SOFT_TISSUE_TUMORS_PCA2_DN	c2.cgp	71	54	1.22202e-23	53	7.92539e-33	1	1
727	salmon	LIM_MAMMARY_STEM_CELL_UP	c2.cgp	434	169	1.22202e-23	163	1.55608e-45	6	1
728	salmon	SWEET_LUNG_CANCER_KRAS_DN	c2.cgp	397	157	8.70825e-23	149	1.5606e-41	8	1
729	salmon	DELYS_THYROID_CANCER_DN	c2.cgp	210	93	1.38874e-16	84	8.11593e-25	9	1
730	salmon	BOQUEST_STEM_CELL_DN	c2.cgp	193	79	1.56441e-11	77	1.45453e-22	2	1
731	salmon	REACTOME_GLUCOSE_METABOLISM	c2.cp	62	23	0.0116177	19	0.000756285	4	1
732	salmon	REACTOME_HORMONE_SENSITIVE_LIPASE_HSL_MEDIATED_TRIACYLGLYCEROL_HYDROLYSIS	c2.cp	12	8	0.0134103	7	0.00244442	1	1
733	salmon	REACTOME_SIGNALING_BY_NOTCH	c2.cp	89	29	0.0192902	23	0.00186929	6	1
734	salmon	BIOCARTA_AHSP_PATHWAY	c2.cp	10	7	0.0193502	4	0.107659	3	0.490094
735	salmon	KEGG_NOTCH_SIGNALING_PATHWAY	c2.cp	43	17	0.0243671	13	0.00863739	4	1
736	salmon	AKT_UP.V1_DN	c6	165	52	0.00100755	42	1.01472e-05	10	1
737	salmon	ATF2_S_UP.V1_DN	c6	166	52	0.00116292	47	8.43775e-08	5	1
738	salmon	ATF2_UP.V1_DN	c6	164	50	0.00278233	42	8.7586e-06	8	1
739	salmon	MEK_UP.V1_UP	c6	178	52	0.00583135	43	2.91186e-05	9	1
740	salmon	CYCLIN_D1_UP.V1_UP	c6	173	50	0.00886605	38	0.000712449	12	1
741	salmon	GSE22935_WT_VS_MYD88_KO_MACROPHAGE_DN	c7	177	72	2.2033e-10	62	6.68426e-15	10	1
742	salmon	GSE37605_FOXP3_FUSION_GFP_VS_IRES_GFP_TREG_C57BL6_UP	c7	171	64	1.47518e-07	64	5.40087e-17	0	1
743	salmon	GSE37605_C57BL6_VS_NOD_FOXP3_FUSION_GFP_TREG_DN	c7	172	64	1.76069e-07	54	8.26153e-11	10	1
744	salmon	GSE4748_CTRL_VS_LPS_AND_CYANOBACTERIUM_LPSLIKE_STIM_DC_3H_DN	c7	180	65	5.1857e-07	52	5.77872e-09	13	1
745	salmon	GSE18281_SUBCAPSULAR_VS_PERIMEDULLARY_CORTICAL_REGION_OF_THYMUS_UP	c7	181	60	5.21706e-05	56	6.43796e-11	4	1
746	salmon	Dumeaux_50	d	47	8	0.920423	6	0.74732	2	1
747	salmon	LaBreche_114	d	94	15	0.960543	11	0.787236	4	1
748	salmon	Dumeaux_345	d	315	44	1	30	1	14	1
751	salmon	HALLMARK_ADIPOGENESIS	h	181	68	3.79622e-08	60	3.07145e-13	8	1
752	salmon	HALLMARK_MYOGENESIS	h	188	61	8.35561e-05	55	9.77993e-10	6	1
753	salmon	HALLMARK_XENOBIOTIC_METABOLISM	h	185	53	0.00754354	42	0.000159617	11	1
754	salmon	HALLMARK_TGF_BETA_SIGNALING	h	50	20	0.0101262	17	0.00048932	3	1
755	salmon	HALLMARK_KRAS_SIGNALING_UP	h	184	50	0.0263942	42	0.000141448	8	1
756	salmon	M2.3_Erythrocytes_ Re_Anemia_Globin_Hemoglobin	i	101	34	0.00529258	23	0.00858558	11	0.789999
757	salmon	M1.2_Platelet_Adhesion_Aggregation_Endothelial_Vascular	i	80	25	0.0534861	25	5.07657e-05	0	1
758	salmon	M2.8_Lymphoma_ Tcell_CD4_CD8_TCR_Thymus_Lymphoid_IL2	i	97	26	0.176918	18	0.106141	8	1
759	salmon	M3.7_Spliceosome_Methylation_Ubiquitin	i	233	53	0.223937	9	1	44	3.72167e-07
760	salmon	M1.6_ZincFinger_P53_ RAS	i	81	21	0.29353	15	0.147892	6	1
761	salmon	neutrophil	iris	22	6	0.585826	5	0.29606	1	1
762	salmon	monocyte	iris	49	7	0.994749	5	0.939817	2	1
763	salmon	bcell	iris	43	5	1	2	1	3	1
764	salmon	dc	iris	37	3	1	3	1	0	1
765	salmon	lymhoid	iris	138	14	1	7	1	7	1
766	turquoise	chr16p13	c1	215	39	1.53832e-53	39	1.53832e-53	NA	NA
767	turquoise	chr16p11	c1	80	5	0.0440199	5	0.0440199	NA	NA
768	turquoise	chr16p12	c1	65	4	0.17187	4	0.17187	NA	NA
769	turquoise	chr5q23	c1	46	0	1	0	1	NA	NA
770	turquoise	chr16q24	c1	63	0	1	0	1	NA	NA
771	turquoise	NIKOLSKY_BREAST_CANCER_16P13_AMPLICON	c2.cgp	109	33	1.78871e-52	33	1.78871e-52	NA	NA
772	turquoise	LU_EZH2_TARGETS_UP	c2.cgp	250	10	0.000192486	10	0.000192486	NA	NA
773	turquoise	FOSTER_KDM1A_TARGETS_DN	c2.cgp	178	6	0.116234	6	0.116234	NA	NA
774	turquoise	YANG_BREAST_CANCER_ESR1_LASER_UP	c2.cgp	29	3	0.239183	3	0.239183	NA	NA
775	turquoise	KRIGE_RESPONSE_TO_TOSEDOSTAT_24HR_DN	c2.cgp	834	11	0.450748	11	0.450748	NA	NA
776	turquoise	KEGG_PYRIMIDINE_METABOLISM	c2.cp	86	3	0.83547	3	0.83547	NA	NA
777	turquoise	REACTOME_PKB_MEDIATED_EVENTS	c2.cp	27	2	0.83547	2	0.83547	NA	NA
778	turquoise	REACTOME_PIP3_ACTIVATES_AKT_SIGNALING	c2.cp	25	2	0.83547	2	0.83547	NA	NA
779	turquoise	REACTOME_SIGNALING_BY_ERBB2	c2.cp	92	3	0.836723	3	0.836723	NA	NA
780	turquoise	KEGG_GLYCOLYSIS_GLUCONEOGENESIS	c2.cp	56	0	1	0	1	NA	NA
781	turquoise	MTOR_UP.V1_DN	c6	158	4	0.83547	4	0.83547	NA	NA
782	turquoise	PRC2_EDD_UP.V1_UP	c6	175	4	0.83547	4	0.83547	NA	NA
783	turquoise	GLI1_UP.V1_DN	c6	26	0	1	0	1	NA	NA
784	turquoise	GLI1_UP.V1_UP	c6	27	0	1	0	1	NA	NA
785	turquoise	E2F1_UP.V1_DN	c6	174	0	1	0	1	NA	NA
786	turquoise	GSE17974_1.5H_VS_72H_IL4_AND_ANTI_IL12_ACT_CD4_TCELL_DN	c7	169	6	0.116234	6	0.116234	NA	NA
787	turquoise	GSE36527_CD69_NEG_VS_POS_TREG_CD62L_LOS_KLRG1_NEG_DN	c7	178	6	0.116234	6	0.116234	NA	NA
788	turquoise	GSE17721_12H_VS_24H_LPS_BMDM_DN	c7	168	5	0.450748	5	0.450748	NA	NA
789	turquoise	GSE2770_TGFB_AND_IL4_VS_TGFB_AND_IL12_TREATED_ACT_CD4_TCELL_48H_DN	c7	166	5	0.450748	5	0.450748	NA	NA
790	turquoise	GSE2770_TGFB_AND_IL4_VS_IL4_TREATED_ACT_CD4_TCELL_48H_DN	c7	165	5	0.450748	5	0.450748	NA	NA
791	turquoise	Dumeaux_345	d	315	0	1	0	1	NA	NA
792	turquoise	Dumeaux_50	d	47	0	1	0	1	NA	NA
793	turquoise	LaBreche_114	d	94	0	1	0	1	NA	NA
796	turquoise	HALLMARK_TNFA_SIGNALING_VIA_NFKB	h	188	0	1	0	1	NA	NA
797	turquoise	HALLMARK_HYPOXIA	h	191	0	1	0	1	NA	NA
798	turquoise	HALLMARK_CHOLESTEROL_HOMEOSTASIS	h	66	0	1	0	1	NA	NA
799	turquoise	HALLMARK_MITOTIC_SPINDLE	h	194	1	1	1	1	NA	NA
800	turquoise	HALLMARK_WNT_BETA_CATENIN_SIGNALING	h	40	0	1	0	1	NA	NA
801	turquoise	M1.1_Plasma_Cells_Ig_BM_PreB_IgM_Mu.	i	18	0	1	0	1	NA	NA
802	turquoise	M1.2_Platelet_Adhesion_Aggregation_Endothelial_Vascular	i	80	0	1	0	1	NA	NA
803	turquoise	M1.3_Immunoreceptor_BCR_Bcell_ IgG	i	47	0	1	0	1	NA	NA
804	turquoise	M1.4_Replication_Repression_ Repair_ CREB_Lymphoid_TNF-alpha	i	95	0	1	0	1	NA	NA
805	turquoise	M1.5_MyeloidLineage_Monocytes_Dendritic_MHC_ Costimulatory_ TLR4_MYD88	i	97	0	1	0	1	NA	NA
806	turquoise	bcell	iris	43	0	1	0	1	NA	NA
807	turquoise	dc	iris	37	0	1	0	1	NA	NA
808	turquoise	lymhoid	iris	138	0	1	0	1	NA	NA
809	turquoise	monocyte	iris	49	0	1	0	1	NA	NA
810	turquoise	myeloid	iris	195	0	1	0	1	NA	NA
811	white	chr6p22	c1	91	21	1.97879e-38	21	1.97879e-38	NA	NA
812	white	chr6p21	c1	279	4	0.192099	4	0.192099	NA	NA
813	white	chr12p12	c1	48	2	0.321637	2	0.321637	NA	NA
814	white	chr1q42	c1	74	2	0.584521	2	0.584521	NA	NA
815	white	chr5q23	c1	46	0	1	0	1	NA	NA
816	white	ACEVEDO_LIVER_CANCER_WITH_H3K27ME3_DN	c2.cgp	184	16	7.01593e-21	16	7.01593e-21	NA	NA
817	white	MARSON_BOUND_BY_E2F4_UNSTIMULATED	c2.cgp	634	21	4.07877e-20	21	4.07877e-20	NA	NA
818	white	MARSON_BOUND_BY_FOXP3_STIMULATED	c2.cgp	895	19	4.88813e-14	19	4.88813e-14	NA	NA
819	white	MARSON_BOUND_BY_FOXP3_UNSTIMULATED	c2.cgp	1078	20	6.01236e-14	20	6.01236e-14	NA	NA
820	white	GEORGANTAS_HSC_MARKERS	c2.cgp	57	9	4.28891e-13	9	4.28891e-13	NA	NA
821	white	KEGG_SYSTEMIC_LUPUS_ERYTHEMATOSUS	c2.cp	113	29	3.11541e-58	29	3.11541e-58	NA	NA
822	white	REACTOME_RNA_POL_I_PROMOTER_OPENING	c2.cp	48	24	2.82877e-54	24	2.82877e-54	NA	NA
823	white	REACTOME_AMYLOIDS	c2.cp	68	24	8.72022e-50	24	8.72022e-50	NA	NA
824	white	REACTOME_RNA_POL_I_TRANSCRIPTION	c2.cp	70	24	1.21981e-49	24	1.21981e-49	NA	NA
825	white	REACTOME_MEIOTIC_RECOMBINATION	c2.cp	70	24	1.21981e-49	24	1.21981e-49	NA	NA
826	white	STK33_SKM_UP	c6	235	11	1.44403e-10	11	1.44403e-10	NA	NA
827	white	EGFR_UP.V1_DN	c6	174	10	2.55001e-10	10	2.55001e-10	NA	NA
828	white	MEK_UP.V1_DN	c6	167	9	7.15751e-09	9	7.15751e-09	NA	NA
829	white	STK33_UP	c6	243	5	0.0153234	5	0.0153234	NA	NA
830	white	MTOR_UP.N4.V1_DN	c6	151	4	0.0289525	4	0.0289525	NA	NA
831	white	GSE29618_MONOCYTE_VS_MDC_DN	c7	177	9	1.12197e-08	9	1.12197e-08	NA	NA
832	white	GSE41176_WT_VS_TAK1_KO_ANTI_IGM_STIM_BCELL_24H_DN	c7	182	8	5.00119e-07	8	5.00119e-07	NA	NA
833	white	GSE12845_IGD_POS_BLOOD_VS_NAIVE_TONSIL_BCELL_UP	c7	167	7	6.785e-06	7	6.785e-06	NA	NA
834	white	GSE13411_PLASMA_CELL_VS_MEMORY_BCELL_UP	c7	172	7	7.88015e-06	7	7.88015e-06	NA	NA
835	white	GSE42724_MEMORY_VS_B1_BCELL_DN	c7	172	7	7.88015e-06	7	7.88015e-06	NA	NA
836	white	Dumeaux_345	d	315	1	1	1	1	NA	NA
837	white	Dumeaux_50	d	47	0	1	0	1	NA	NA
838	white	LaBreche_114	d	94	0	1	0	1	NA	NA
841	white	HALLMARK_P53_PATHWAY	h	185	3	0.369243	3	0.369243	NA	NA
842	white	HALLMARK_TNFA_SIGNALING_VIA_NFKB	h	188	0	1	0	1	NA	NA
843	white	HALLMARK_HYPOXIA	h	191	0	1	0	1	NA	NA
844	white	HALLMARK_CHOLESTEROL_HOMEOSTASIS	h	66	0	1	0	1	NA	NA
845	white	HALLMARK_MITOTIC_SPINDLE	h	194	0	1	0	1	NA	NA
846	white	M1.2_Platelet_Adhesion_Aggregation_Endothelial_Vascular	i	80	6	2.69437e-06	6	2.69437e-06	NA	NA
847	white	M1.1_Plasma_Cells_Ig_BM_PreB_IgM_Mu.	i	18	0	1	0	1	NA	NA
848	white	M1.3_Immunoreceptor_BCR_Bcell_ IgG	i	47	0	1	0	1	NA	NA
849	white	M1.4_Replication_Repression_ Repair_ CREB_Lymphoid_TNF-alpha	i	95	0	1	0	1	NA	NA
850	white	M1.5_MyeloidLineage_Monocytes_Dendritic_MHC_ Costimulatory_ TLR4_MYD88	i	97	0	1	0	1	NA	NA
851	white	bcell	iris	43	0	1	0	1	NA	NA
852	white	dc	iris	37	0	1	0	1	NA	NA
853	white	lymhoid	iris	138	0	1	0	1	NA	NA
854	white	monocyte	iris	49	0	1	0	1	NA	NA
855	white	myeloid	iris	195	0	1	0	1	NA	NA
