# Supplementary material for: Interactions between the tumor and the blood systemic response of breast cancer patients
Source: PLoS Comput Biol. 2017 Sep 28;13(9):e1005680. doi: 10.1371/journal.pcbi.1005680 (PMC5619688; doi:10.1371/journal.pcbi.1005680)
Supplement: S4 Table — Legend follows S2 Table. (XLSX) [file pcbi.1005680.s004.xlsx]

## Sheet: Sheet1
	SR module	GO.ID	Term	Annotated	Significant	Expected	classicFisher	weight01Fisher
1	black	GO:0019083	viral transcription	148	44	5.5	5.6e-28	< 1e-30
2	black	GO:0006614	SRP-dependent cotranslational protein ta...	102	46	3.79	< 1e-30	< 1e-30
3	black	GO:0006415	translational termination	89	43	3.31	< 1e-30	< 1e-30
4	black	GO:0006414	translational elongation	112	44	4.16	< 1e-30	< 1e-30
5	black	GO:0006413	translational initiation	154	43	5.73	3.9e-26	< 1e-30
6	blue	GO:0007186	G-protein coupled receptor signaling pat...	1055	260	228.13	0.00797	0.0014
7	blue	GO:0006569	tryptophan catabolic process	10	7	2.16	0.00141	0.0022
8	blue	GO:0014832	urinary bladder smooth muscle contractio...	6	5	1.3	0.00232	0.0023
9	blue	GO:1901621	negative regulation of smoothened signal...	6	5	1.3	0.00232	0.0023
10	blue	GO:0010954	positive regulation of protein processin...	96	21	20.76	0.51637	0.0023
11	brown	GO:0043407	negative regulation of MAP kinase activi...	64	9	2.81	0.00181	0.0002
12	brown	GO:0002532	production of molecular mediator involve...	29	6	1.27	0.00139	0.00064
13	brown	GO:0050728	negative regulation of inflammatory resp...	80	11	3.51	0.00071	0.00071
14	brown	GO:0030091	protein repair	5	3	0.22	0.00079	0.00079
15	brown	GO:0006955	immune response	1203	90	52.78	2.9e-07	0.00133
16	cyan	GO:0072583	clathrin-mediated endocytosis	16	3	0.1	0.00013	0.00082
17	cyan	GO:0006851	mitochondrial calcium ion transport	8	2	0.05	0.00111	0.00111
18	cyan	GO:0033630	positive regulation of cell adhesion med...	16	2	0.1	0.0046	0.0046
19	cyan	GO:0070536	protein K63-linked deubiquitination	17	2	0.11	0.00519	0.00519
20	cyan	GO:0071108	protein K48-linked deubiquitination	17	2	0.11	0.00519	0.00519
21	darkgreen	GO:0006364	rRNA processing	103	15	5.14	0.00017	0.00044
22	darkgreen	GO:0018345	protein palmitoylation	23	6	1.15	0.00073	0.00073
23	darkgreen	GO:0006418	tRNA aminoacylation for protein translat...	42	8	2.09	0.00096	0.00096
24	darkgreen	GO:0006450	regulation of translational fidelity	10	4	0.5	0.00101	0.00101
25	darkgreen	GO:0006488	dolichol-linked oligosaccharide biosynth...	32	8	1.6	0.00013	0.00179
26	darkgrey	GO:0006461	protein complex assembly	962	35	20.97	0.00196	2.1e-05
27	darkgrey	GO:0016032	viral process	639	32	13.93	1e-05	9.5e-05
28	darkgrey	GO:0075713	establishment of integrated proviral lat...	8	3	0.17	0.00053	0.00053
29	darkgrey	GO:0043923	positive regulation by host of viral tra...	9	3	0.2	0.00078	0.00078
30	darkgrey	GO:0030511	positive regulation of transforming grow...	22	4	0.48	0.00119	0.00119
31	darkred	GO:0000398	mRNA splicing, via spliceosome	203	25	8.05	4.9e-07	5.8e-05
32	darkred	GO:0008380	RNA splicing	312	37	12.38	2.5e-09	0.00036
33	darkred	GO:0016071	mRNA metabolic process	585	62	23.21	1.1e-12	0.00045
34	darkred	GO:0010467	gene expression	4241	228	168.25	2.7e-08	0.00051
35	darkred	GO:0044206	UMP salvage	5	3	0.2	0.00058	0.00058
36	darkturquoise	GO:0060337	type I interferon signaling pathway	67	23	0.4	< 1e-30	< 1e-30
37	darkturquoise	GO:0051607	defense response to virus	182	28	1.08	< 1e-30	4.3e-26
38	darkturquoise	GO:0045071	negative regulation of viral genome repl...	37	14	0.22	1.1e-22	1.1e-22
39	darkturquoise	GO:0035455	response to interferon-alpha	17	9	0.1	1.3e-16	2.4e-12
40	darkturquoise	GO:0060333	interferon-gamma-mediated signaling path...	67	10	0.4	5.6e-12	3.8e-12
41	green	GO:0002903	negative regulation of B cell apoptotic ...	8	3	0.08	4.5e-05	4.5e-05
42	green	GO:0018105	peptidyl-serine phosphorylation	157	9	1.49	1.8e-05	0.00023
43	green	GO:0030890	positive regulation of B cell proliferat...	33	4	0.31	0.00025	0.00025
44	green	GO:0090382	phagosome maturation	41	5	0.39	4e-05	0.00031
45	green	GO:0038095	Fc-epsilon receptor signaling pathway	157	7	1.49	0.00073	0.00073
46	greenyellow	GO:0006968	cellular defense response	52	5	0.25	5e-06	5e-06
47	greenyellow	GO:0019835	cytolysis	27	4	0.13	8.1e-06	8.1e-06
48	greenyellow	GO:0045087	innate immune response	743	13	3.6	4.8e-05	0.00013
49	greenyellow	GO:0010759	positive regulation of macrophage chemot...	5	2	0.02	0.00023	0.00023
50	greenyellow	GO:0045869	negative regulation of single stranded v...	5	2	0.02	0.00023	0.00023
51	grey60	GO:0042789	mRNA transcription from RNA polymerase I...	11	4	0.43	0.00063	0.00063
52	grey60	GO:2000345	regulation of hepatocyte proliferation	6	3	0.24	0.00111	0.00111
53	grey60	GO:0032075	positive regulation of nuclease activity	61	4	2.4	0.21804	0.00154
54	grey60	GO:0043619	regulation of transcription from RNA pol...	8	3	0.31	0.00292	0.00292
55	grey60	GO:0021762	substantia nigra development	39	6	1.53	0.00388	0.00388
56	lightyellow	GO:0006614	SRP-dependent cotranslational protein ta...	102	7	0.28	1.1e-08	1.1e-08
57	lightyellow	GO:0006415	translational termination	89	6	0.25	1.5e-07	1.5e-07
58	lightyellow	GO:0006413	translational initiation	154	7	0.43	1.9e-07	1.7e-07
59	lightyellow	GO:0006414	translational elongation	112	6	0.31	5.9e-07	5.9e-07
60	lightyellow	GO:0000184	nuclear-transcribed mRNA catabolic proce...	114	6	0.32	6.6e-07	6.6e-07
61	magenta	GO:0032852	positive regulation of Ral GTPase activi...	7	3	0.07	3.1e-05	3.1e-05
62	magenta	GO:0007229	integrin-mediated signaling pathway	83	6	0.81	0.00016	0.00066
63	magenta	GO:0002576	platelet degranulation	80	5	0.78	0.0011	0.0011
64	magenta	GO:2000147	positive regulation of cell motility	268	5	2.62	0.12183	0.00137
65	magenta	GO:0032415	regulation of sodium:proton antiporter a...	6	2	0.06	0.00138	0.00138
66	midnightblue	GO:0002183	cytoplasmic translational initiation	5	2	0.06	0.0012	0.0012
67	midnightblue	GO:0021603	cranial nerve formation	5	2	0.06	0.0012	0.0012
68	midnightblue	GO:0090400	stress-induced premature senescence	6	2	0.07	0.0019	0.0019
69	midnightblue	GO:0002072	optic cup morphogenesis involved in came...	8	2	0.09	0.0034	0.0034
70	midnightblue	GO:0030900	forebrain development	339	10	3.84	0.0053	0.0037
71	pink	GO:0007265	Ras protein signal transduction	460	20	7.76	0.00011	1.2e-05
72	pink	GO:0043320	natural killer cell degranulation	5	3	0.08	4.6e-05	4.6e-05
73	pink	GO:0006928	cellular component movement	1510	42	25.49	0.00077	9.6e-05
74	pink	GO:0006915	apoptotic process	1559	46	26.32	0.00011	0.00022
75	pink	GO:0051081	nuclear envelope disassembly	38	5	0.64	0.00042	0.00028
76	purple	GO:0006415	translational termination	89	4	0.27	0.00014	0.00014
77	purple	GO:0006413	translational initiation	154	5	0.46	9.1e-05	0.00015
78	purple	GO:0001954	positive regulation of cell-matrix adhes...	36	3	0.11	0.00017	0.00017
79	purple	GO:0006614	SRP-dependent cotranslational protein ta...	102	4	0.31	0.00024	0.00024
80	purple	GO:0006414	translational elongation	112	4	0.34	0.00034	0.00034
81	saddlebrown	GO:0050853	B cell receptor signaling pathway	39	5	0.11	8.8e-08	9.5e-07
82	saddlebrown	GO:0002580	regulation of antigen processing and pre...	5	2	0.01	8.3e-05	8.3e-05
83	saddlebrown	GO:0002583	regulation of antigen processing and pre...	7	2	0.02	0.00017	0.00017
84	saddlebrown	GO:0006968	cellular defense response	52	3	0.15	0.00046	0.00046
85	saddlebrown	GO:0006955	immune response	1203	15	3.51	6.8e-07	0.00084
86	salmon	GO:0022904	respiratory electron transport chain	92	10	0.97	4.3e-08	6.6e-07
87	salmon	GO:0035934	corticosterone secretion	5	2	0.05	0.00108	0.0011
88	salmon	GO:0044539	long-chain fatty acid import	7	2	0.07	0.00224	0.0022
89	salmon	GO:0044281	small molecule metabolic process	3011	45	31.74	0.00653	0.0023
90	salmon	GO:0051436	negative regulation of ubiquitin-protein...	64	4	0.67	0.00462	0.0046
91	tan	GO:0032008	positive regulation of TOR signaling	16	5	0.77	0.0007	0.0007
92	tan	GO:2000668	regulation of dendritic cell apoptotic p...	5	3	0.24	0.00102	0.001
93	tan	GO:0031100	organ regeneration	46	8	2.2	0.00137	0.0014
94	tan	GO:0006979	response to oxidative stress	294	22	14.07	0.02563	0.0016
95	tan	GO:0030488	tRNA methylation	12	4	0.57	0.00189	0.0019
96	turquoise	GO:0015671	oxygen transport	14	8	0.87	4.6e-07	4.6e-07
97	turquoise	GO:0007266	Rho protein signal transduction	214	24	13.29	0.00361	4.1e-05
98	turquoise	GO:0090179	planar cell polarity pathway involved in...	15	6	0.93	0.00017	0.00017
99	turquoise	GO:0086064	cell communication by electrical couplin...	18	6	1.12	0.00055	0.0005
100	turquoise	GO:0015698	inorganic anion transport	119	10	7.39	0.20455	0.00091
101	violet	GO:0006396	RNA processing	632	100	74.09	0.00098	0.0011
102	violet	GO:0070979	protein K11-linked ubiquitination	25	9	2.93	0.00145	0.0014
103	violet	GO:0035337	fatty-acyl-CoA metabolic process	26	7	3.05	0.02652	0.0016
104	violet	GO:0050847	progesterone receptor signaling pathway	6	4	0.7	0.00232	0.0023
105	violet	GO:0032703	negative regulation of interleukin-2 pro...	10	5	1.17	0.00334	0.0033
106	white	GO:0002576	platelet degranulation	80	7	0.38	8.9e-08	8.9e-08
107	white	GO:0070527	platelet aggregation	49	5	0.23	3.2e-06	2.5e-05
108	white	GO:0007597	blood coagulation, intrinsic pathway	15	3	0.07	4.3e-05	4.3e-05
109	white	GO:0030168	platelet activation	225	12	1.06	4.9e-10	7.5e-05
110	white	GO:0002523	leukocyte migration involved in inflamma...	9	2	0.04	0.00077	0.00077
111	yellow	GO:0048025	negative regulation of mRNA splicing, vi...	15	4	0.29	0.00017	0.00017
112	yellow	GO:0016032	viral process	639	21	12.52	0.01438	0.00067
113	yellow	GO:0048490	anterograde synaptic vesicle transport	11	3	0.22	0.00109	0.00109
114	yellow	GO:0036035	osteoclast development	10	3	0.2	0.00081	0.00112
115	yellow	GO:0006369	termination of RNA polymerase II transcr...	42	5	0.82	0.00131	0.00131
