# Supplementary material for: Interactions between the tumor and the blood systemic response of breast cancer patients
Source: PLoS Comput Biol. 2017 Sep 28;13(9):e1005680. doi: 10.1371/journal.pcbi.1005680 (PMC5619688; doi:10.1371/journal.pcbi.1005680)
Supplement: S5 Table — Legend follows S3 Table. (XLSX) [file pcbi.1005680.s005.xlsx]

## Sheet: Sheet1
	SR modules	name	sig.set	sig.size	updn.common	updn.pval	up.common	up.pval	dn.common	dn.pval
1	black	chr12q24	c1	179	14	0.0865146	10	0.325793	4	0.492124
2	black	chr14q24	c1	80	8	0.114817	8	0.0431762	0	1
3	black	chr6q13	c1	13	3	0.134378	3	0.0919592	0	1
4	black	chr10q21	c1	38	5	0.141954	4	0.261632	1	0.954862
5	black	chrxq24	c1	27	4	0.173258	4	0.11132	0	1
6	black	HSIAO_HOUSEKEEPING_GENES	c2.cgp	372	74	2.26347e-31	59	1.30732e-24	15	0.000448376
7	black	PUJANA_BRCA1_PCC_NETWORK	c2.cgp	1485	122	4.67741e-16	103	2.59683e-15	19	0.273098
8	black	PUJANA_CHEK2_PCC_NETWORK	c2.cgp	706	77	7.01045e-16	66	3.72923e-15	11	0.325294
9	black	WONG_MITOCHONDRIA_GENE_MODULE	c2.cgp	200	39	1.48006e-15	39	5.33656e-19	0	1
10	black	KIM_BIPOLAR_DISORDER_OLIGODENDROCYTE_DENSITY_CORR_UP	c2.cgp	629	71	2.3807e-15	58	6.12946e-13	13	0.0980036
11	black	KEGG_RIBOSOME	c2.cp	82	43	1.60287e-36	43	7.61088e-41	0	1
12	black	REACTOME_SRP_DEPENDENT_COTRANSLATIONAL_PROTEIN_TARGETING_TO_MEMBRANE	c2.cp	103	46	1.87596e-35	46	4.81433e-40	0	1
13	black	REACTOME_INFLUENZA_VIRAL_RNA_TRANSCRIPTION_AND_REPLICATION	c2.cp	93	44	2.37242e-35	43	2.33996e-38	1	1
14	black	REACTOME_PEPTIDE_CHAIN_ELONGATION	c2.cp	81	41	1.91126e-34	41	2.00263e-38	0	1
15	black	REACTOME_TRANSLATION	c2.cp	136	49	6.52961e-33	49	9.85798e-38	0	1
16	black	EIF4E_UP	c6	85	7	0.285272	6	0.337546	1	1
17	black	PTEN_DN.V2_DN	c6	129	8	0.522838	7	0.554536	1	1
18	black	RB_P107_DN.V1_DN	c6	117	7	0.612775	5	1	2	0.867237
19	black	KRAS.DF.V1_DN	c6	167	9	0.670771	5	1	4	0.492124
20	black	ESC_J1_UP_LATE.V1_DN	c6	168	9	0.68067	8	0.709393	1	1
21	black	GSE2405_0H_VS_24H_A_PHAGOCYTOPHILUM_STIM_NEUTROPHIL_UP	c7	177	48	4.4565e-26	45	2.90318e-27	3	0.699572
22	black	GSE2405_0H_VS_9H_A_PHAGOCYTOPHILUM_STIM_NEUTROPHIL_DN	c7	180	48	8.71292e-26	45	5.87222e-27	3	0.699572
23	black	GSE41978_ID2_KO_VS_ID2_KO_AND_BIM_KO_KLRG1_LOW_EFFECTOR_CD8_TCELL_DN	c7	172	35	1.65673e-14	32	7.36739e-15	3	0.699572
24	black	GSE14000_TRANSLATED_RNA_VS_MRNA_DC_DN	c7	159	32	4.40339e-13	32	8.21956e-16	0	1
25	black	GSE24026_PD1_LIGATION_VS_CTRL_IN_ACT_TCELL_LINE_UP	c7	181	32	1.80457e-11	31	2.29257e-13	1	1
26	black	Dumeaux_345	d	315	46	1.27938e-13	30	9.22363e-07	16	1.20882e-05
27	black	Dumeaux_50	d	47	9	0.00200842	5	0.154787	4	0.0634829
28	black	LaBreche_114	d	94	3	1	1	1	2	0.699865
31	black	HALLMARK_OXIDATIVE_PHOSPHORYLATION	h	184	33	5.18237e-12	32	5.5558e-14	1	1
32	black	HALLMARK_MYC_TARGETS_V1	h	187	24	6.44988e-06	22	2.06294e-06	2	1
33	black	HALLMARK_DNA_REPAIR	h	130	15	0.00326012	12	0.0112394	3	0.649067
34	black	HALLMARK_E2F_TARGETS	h	190	17	0.0161994	14	0.0283539	3	0.727451
35	black	HALLMARK_P53_PATHWAY	h	185	16	0.0275173	8	0.836116	8	0.0251839
36	black	M1.7_Ribosome_Translational_40S_60S_HLA	i	77	30	6.54654e-21	29	1.6943e-22	1	1
37	black	M2.4_Ribonucleoprotein_60S_Nucleolus_Assembly_Elongation	i	92	31	1.83424e-19	31	1.8268e-22	0	1
38	black	M3.7_Spliceosome_Methylation_Ubiquitin	i	233	42	1.48006e-15	41	2.50158e-18	1	1
39	black	M3.6_Ribosomal_Tcell_Beta-catenin	i	205	14	0.182342	10	0.527883	4	0.604827
40	black	M1.5_MyeloidLineage_Monocytes_Dendritic_MHC_ Costimulatory_ TLR4_MYD88	i	97	8	0.228813	5	0.793767	3	0.492124
41	black	tcell	iris	51	5	0.303407	5	0.18968	0	1
42	black	lymhoid	iris	138	9	0.411736	8	0.401846	1	1
43	black	dc	iris	37	3	0.670771	1	1	2	0.492124
44	black	neutrophil	iris	22	2	0.741641	1	1	1	0.699572
45	black	nk	iris	10	1	0.909627	0	1	1	0.649067
46	blue	chr5q23	c1	46	15	1	5	1	10	0.0684275
47	blue	chr16q24	c1	63	11	1	9	1	2	1
48	blue	chr8q24	c1	120	17	1	12	1	5	1
49	blue	chr13q11	c1	12	5	1	2	1	3	0.384285
50	blue	chr7p21	c1	30	7	1	5	1	2	1
51	blue	NAKAMURA_CANCER_MICROENVIRONMENT_UP	c2.cgp	22	8	1	6	1	2	1
52	blue	NAKAMURA_CANCER_MICROENVIRONMENT_DN	c2.cgp	43	13	1	5	1	8	0.196909
53	blue	WEST_ADRENOCORTICAL_TUMOR_MARKERS_UP	c2.cgp	21	6	1	3	1	3	0.741696
54	blue	WEST_ADRENOCORTICAL_TUMOR_MARKERS_DN	c2.cgp	18	4	1	3	1	1	1
55	blue	WINTER_HYPOXIA_UP	c2.cgp	80	20	1	13	1	7	0.982303
56	blue	KEGG_GLYCOLYSIS_GLUCONEOGENESIS	c2.cp	56	11	1	8	1	3	1
57	blue	KEGG_CITRATE_CYCLE_TCA_CYCLE	c2.cp	29	8	1	3	1	5	0.434192
58	blue	KEGG_PENTOSE_PHOSPHATE_PATHWAY	c2.cp	25	5	1	4	1	1	1
59	blue	KEGG_PENTOSE_AND_GLUCURONATE_INTERCONVERSIONS	c2.cp	25	3	1	2	1	1	1
60	blue	KEGG_FRUCTOSE_AND_MANNOSE_METABOLISM	c2.cp	33	8	1	8	1	0	1
61	blue	GLI1_UP.V1_DN	c6	26	5	1	2	1	3	0.884302
62	blue	GLI1_UP.V1_UP	c6	27	8	1	3	1	5	0.376799
63	blue	E2F1_UP.V1_DN	c6	174	41	1	24	1	17	0.79181
64	blue	E2F1_UP.V1_UP	c6	173	20	1	10	1	10	1
65	blue	EGFR_UP.V1_DN	c6	174	38	1	19	1	19	0.54701
66	blue	KAECH_NAIVE_VS_DAY8_EFF_CD8_TCELL_UP	c7	183	26	1	9	1	17	0.874186
67	blue	KAECH_NAIVE_VS_DAY8_EFF_CD8_TCELL_DN	c7	180	35	1	12	1	23	0.212238
68	blue	KAECH_NAIVE_VS_DAY15_EFF_CD8_TCELL_UP	c7	180	29	1	11	1	18	0.731847
69	blue	KAECH_NAIVE_VS_DAY15_EFF_CD8_TCELL_DN	c7	175	31	1	10	1	21	0.34245
70	blue	KAECH_NAIVE_VS_MEMORY_CD8_TCELL_UP	c7	179	35	1	9	1	26	0.0672551
71	blue	Dumeaux_345	d	315	24	1	14	1	10	1
72	blue	Dumeaux_50	d	47	4	1	0	1	4	1
73	blue	LaBreche_114	d	94	15	1	4	1	11	0.593525
76	blue	HALLMARK_TNFA_SIGNALING_VIA_NFKB	h	188	30	1	10	1	20	0.588514
77	blue	HALLMARK_HYPOXIA	h	191	40	1	25	1	15	1
78	blue	HALLMARK_CHOLESTEROL_HOMEOSTASIS	h	66	14	1	8	1	6	0.967487
79	blue	HALLMARK_MITOTIC_SPINDLE	h	194	38	1	13	1	25	0.177479
80	blue	HALLMARK_WNT_BETA_CATENIN_SIGNALING	h	40	6	1	5	1	1	1
81	blue	M1.1_Plasma_Cells_Ig_BM_PreB_IgM_Mu.	i	18	3	1	0	1	3	0.633994
82	blue	M1.2_Platelet_Adhesion_Aggregation_Endothelial_Vascular	i	80	5	1	3	1	2	1
83	blue	M1.3_Immunoreceptor_BCR_Bcell_ IgG	i	47	11	1	3	1	8	0.263186
84	blue	M1.4_Replication_Repression_ Repair_ CREB_Lymphoid_TNF-alpha	i	95	18	1	3	1	15	0.131679
85	blue	M1.5_MyeloidLineage_Monocytes_Dendritic_MHC_ Costimulatory_ TLR4_MYD88	i	97	8	1	5	1	3	1
86	blue	bcell	iris	43	7	1	1	1	6	0.56045
87	blue	dc	iris	37	6	1	4	1	2	1
88	blue	lymhoid	iris	138	22	1	7	1	15	0.624489
89	blue	monocyte	iris	49	14	1	8	1	6	0.699816
90	blue	myeloid	iris	195	26	1	10	1	16	1
91	brown	chr5q35	c1	77	12	0.00447625	9	0.0333046	3	0.443307
92	brown	chr3p22	c1	45	8	0.0163031	7	0.0233229	1	1
93	brown	chr11q23	c1	106	11	0.0757858	8	0.242528	3	0.538306
94	brown	chr1p35	c1	82	9	0.0968227	9	0.0452518	0	1
95	brown	chr19q13	c1	576	37	0.102951	34	0.0522745	3	1
96	brown	MULLIGHAN_MLL_SIGNATURE_2_UP	c2.cgp	358	57	4.41897e-15	54	1.33233e-16	3	1
97	brown	MARTENS_BOUND_BY_PML_RARA_FUSION	c2.cgp	396	58	7.90951e-14	54	1.06054e-14	4	1
98	brown	MULLIGHAN_MLL_SIGNATURE_1_UP	c2.cgp	331	51	5.84804e-13	47	1.96169e-13	4	0.993804
99	brown	BROWN_MYELOID_CELL_DEVELOPMENT_UP	c2.cgp	138	30	3.84834e-11	30	3.60207e-13	0	1
100	brown	TONKS_TARGETS_OF_RUNX1_RUNX1T1_FUSION_HSC_DN	c2.cgp	169	29	2.67578e-08	25	2.35403e-07	4	0.536089
101	brown	PID_CXCR4_PATHWAY	c2.cp	97	16	0.000265689	15	0.000148157	1	1
102	brown	BIOCARTA_IL22BP_PATHWAY	c2.cp	16	6	0.00192156	5	0.00681066	1	0.770758
103	brown	KEGG_CHEMOKINE_SIGNALING_PATHWAY	c2.cp	171	19	0.00568342	19	0.00079157	0	1
104	brown	PID_PDGFRB_PATHWAY	c2.cp	121	15	0.00772658	14	0.00468067	1	1
105	brown	REACTOME_SIGNALING_BY_ILS	c2.cp	96	13	0.0081382	12	0.00625264	1	1
106	brown	RPS14_DN.V1_UP	c6	167	19	0.00447625	17	0.00457211	2	1
107	brown	CYCLIN_D1_KE_.V1_UP	c6	180	18	0.0186936	15	0.0386567	3	0.770758
108	brown	STK33_SKM_DN	c6	221	20	0.0291293	20	0.00573376	0	1
109	brown	AKT_UP.V1_UP	c6	154	15	0.0460925	14	0.0283594	1	1
110	brown	STK33_DN	c6	229	19	0.0663248	19	0.0166506	0	1
111	brown	GSE22886_NAIVE_BCELL_VS_NEUTROPHIL_DN	c7	176	54	1.12143e-27	54	1.33916e-31	0	1
112	brown	GSE3982_NEUTROPHIL_VS_EFF_MEMORY_CD4_TCELL_UP	c7	174	47	1.76273e-21	47	8.24765e-25	0	1
113	brown	GSE3982_NEUTROPHIL_VS_CENT_MEMORY_CD4_TCELL_UP	c7	179	45	2.79036e-19	44	1.92625e-21	1	1
114	brown	GSE10325_LUPUS_BCELL_VS_LUPUS_MYELOID_DN	c7	181	44	2.9741e-18	44	2.62618e-21	0	1
115	brown	GSE22886_NAIVE_CD8_TCELL_VS_MONOCYTE_DN	c7	181	43	1.93041e-17	42	1.43495e-19	1	1
116	brown	LaBreche_114	d	94	11	0.0417832	9	0.0841362	2	0.778591
117	brown	Dumeaux_345	d	315	1	1	1	1	0	1
118	brown	Dumeaux_50	d	47	0	1	0	1	0	1
121	brown	HALLMARK_IL6_JAK_STAT3_SIGNALING	h	80	11	0.0164443	11	0.00525871	0	1
122	brown	HALLMARK_ALLOGRAFT_REJECTION	h	181	18	0.0196528	12	0.211823	6	0.142158
123	brown	HALLMARK_TNFA_SIGNALING_VIA_NFKB	h	188	17	0.051954	14	0.0959445	3	0.792988
124	brown	HALLMARK_INFLAMMATORY_RESPONSE	h	184	16	0.0757858	13	0.140529	3	0.775316
125	brown	HALLMARK_REACTIVE_OXIGEN_SPECIES_PATHWAY	h	44	6	0.112374	6	0.0663729	0	1
126	brown	M3.3_Inflammation_II_Defense_ Lysosomal_Oxidative_LPS	i	205	56	3.50251e-26	56	3.45079e-30	0	1
127	brown	M2.6_Granulocytes_Monocytes_ Myeloid_ERK_ Necrosis	i	127	40	8.00213e-21	40	1.05251e-23	0	1
128	brown	M1.5_MyeloidLineage_Monocytes_Dendritic_MHC_ Costimulatory_ TLR4_MYD88	i	97	27	1.15135e-12	27	1.92499e-14	0	1
129	brown	M3.2_inflammation_I_TGF-beta_TNF_Inflammatory_Apoptotic_Lipopolysaccharide	i	232	34	5.45727e-08	34	5.26479e-10	0	1
130	brown	M2.2_Granulocytes_Neutrophils_ Defense_Myeloid_Marrow	i	36	6	0.0602024	6	0.0321631	0	1
131	brown	myeloid	iris	195	38	1.10306e-12	36	1.44727e-13	2	1
132	brown	neutrophil	iris	22	8	0.000178785	8	4.80896e-05	0	1
133	brown	multiple	iris	444	41	0.000259894	34	0.00156167	7	0.536089
134	brown	bcell	iris	43	4	0.429648	1	1	3	0.212873
135	brown	monocyte	iris	49	2	0.940389	2	0.949882	0	1
136	cyan	chr19p13	c1	426	12	0.0194489	12	0.0194489	NA	NA
137	cyan	chr8p11	c1	37	2	0.674529	2	0.674529	NA	NA
138	cyan	chr2q36	c1	36	2	0.674529	2	0.674529	NA	NA
139	cyan	chr9q34	c1	193	4	0.763592	4	0.763592	NA	NA
140	cyan	chr17p11	c1	53	2	0.971564	2	0.971564	NA	NA
141	cyan	GINESTIER_BREAST_CANCER_ZNF217_AMPLIFIED_DN	c2.cgp	277	10	0.0156996	10	0.0156996	NA	NA
142	cyan	MARTENS_BOUND_BY_PML_RARA_FUSION	c2.cgp	396	11	0.0350164	11	0.0350164	NA	NA
143	cyan	LAIHO_COLORECTAL_CANCER_SERRATED_DN	c2.cgp	72	5	0.063501	5	0.063501	NA	NA
144	cyan	SENGUPTA_EBNA1_ANTICORRELATED	c2.cgp	136	6	0.0912899	6	0.0912899	NA	NA
145	cyan	RODWELL_AGING_KIDNEY_UP	c2.cgp	415	10	0.102383	10	0.102383	NA	NA
146	cyan	KEGG_INSULIN_SIGNALING_PATHWAY	c2.cp	131	6	0.0786515	6	0.0786515	NA	NA
147	cyan	PID_CD8_TCR_PATHWAY	c2.cp	50	4	0.104925	4	0.104925	NA	NA
148	cyan	KEGG_B_CELL_RECEPTOR_SIGNALING_PATHWAY	c2.cp	66	4	0.187214	4	0.187214	NA	NA
149	cyan	PID_TCR_PATHWAY	c2.cp	62	4	0.187214	4	0.187214	NA	NA
150	cyan	KEGG_FATTY_ACID_METABOLISM	c2.cp	37	3	0.28291	3	0.28291	NA	NA
151	cyan	PRC2_EDD_UP.V1_UP	c6	175	6	0.187214	6	0.187214	NA	NA
152	cyan	RAPA_EARLY_UP.V1_DN	c6	169	5	0.344538	5	0.344538	NA	NA
153	cyan	MTOR_UP.N4.V1_UP	c6	181	5	0.344538	5	0.344538	NA	NA
154	cyan	PDGF_UP.V1_UP	c6	130	4	0.490709	4	0.490709	NA	NA
155	cyan	PDGF_ERK_DN.V1_DN	c6	134	4	0.533246	4	0.533246	NA	NA
156	cyan	GSE9006_TYPE_1_VS_TYPE_2_DIABETES_PBMC_AT_DX_UP	c7	183	13	9.08015e-07	13	9.08015e-07	NA	NA
157	cyan	GSE6269_HEALTHY_VS_E_COLI_INF_PBMC_UP	c7	142	9	0.00110931	9	0.00110931	NA	NA
158	cyan	GSE360_L_DONOVANI_VS_B_MALAYI_LOW_DOSE_MAC_DN	c7	181	9	0.00428311	9	0.00428311	NA	NA
159	cyan	GSE23568_CTRL_VS_ID3_TRANSDUCED_CD8_TCELL_UP	c7	181	9	0.00428311	9	0.00428311	NA	NA
160	cyan	GSE32164_ALTERNATIVELY_ACT_M2_VS_CMYC_INHIBITED_MACROPHAGE_UP	c7	181	8	0.0196736	8	0.0196736	NA	NA
161	cyan	Dumeaux_345	d	315	1	1	1	1	NA	NA
162	cyan	Dumeaux_50	d	47	0	1	0	1	NA	NA
163	cyan	LaBreche_114	d	94	0	1	0	1	NA	NA
166	cyan	HALLMARK_TNFA_SIGNALING_VIA_NFKB	h	188	0	1	0	1	NA	NA
167	cyan	HALLMARK_HYPOXIA	h	191	1	1	1	1	NA	NA
168	cyan	HALLMARK_CHOLESTEROL_HOMEOSTASIS	h	66	0	1	0	1	NA	NA
169	cyan	HALLMARK_MITOTIC_SPINDLE	h	194	2	1	2	1	NA	NA
170	cyan	HALLMARK_WNT_BETA_CATENIN_SIGNALING	h	40	0	1	0	1	NA	NA
171	cyan	M1.1_Plasma_Cells_Ig_BM_PreB_IgM_Mu.	i	18	0	1	0	1	NA	NA
172	cyan	M1.2_Platelet_Adhesion_Aggregation_Endothelial_Vascular	i	80	0	1	0	1	NA	NA
173	cyan	M1.3_Immunoreceptor_BCR_Bcell_ IgG	i	47	0	1	0	1	NA	NA
174	cyan	M1.4_Replication_Repression_ Repair_ CREB_Lymphoid_TNF-alpha	i	95	0	1	0	1	NA	NA
175	cyan	M1.5_MyeloidLineage_Monocytes_Dendritic_MHC_ Costimulatory_ TLR4_MYD88	i	97	2	1	2	1	NA	NA
176	cyan	bcell	iris	43	0	1	0	1	NA	NA
177	cyan	dc	iris	37	0	1	0	1	NA	NA
178	cyan	lymhoid	iris	138	0	1	0	1	NA	NA
179	cyan	monocyte	iris	49	1	1	1	1	NA	NA
180	cyan	myeloid	iris	195	1	1	1	1	NA	NA
181	darkgreen	chr19p13	c1	426	44	0.000694522	42	0.000195751	2	1
182	darkgreen	chr9q34	c1	193	26	0.000811735	26	0.000110302	0	1
183	darkgreen	chr12q13	c1	210	22	0.0385904	21	0.0193049	1	1
184	darkgreen	chr16q22	c1	125	15	0.059614	14	0.0432937	1	1
185	darkgreen	chr11q13	c1	227	22	0.0739592	22	0.0210247	0	1
186	darkgreen	GINESTIER_BREAST_CANCER_ZNF217_AMPLIFIED_DN	c2.cgp	277	46	1.548e-09	46	2.10673e-11	0	1
187	darkgreen	KRIGE_RESPONSE_TO_TOSEDOSTAT_24HR_DN	c2.cgp	834	88	1.2122e-08	83	2.36768e-09	5	1
188	darkgreen	LU_EZH2_TARGETS_UP	c2.cgp	250	37	2.80996e-06	37	1.39708e-07	0	1
189	darkgreen	WELCSH_BRCA1_TARGETS_DN	c2.cgp	136	26	2.91658e-06	25	1.07305e-06	1	1
190	darkgreen	SANSOM_APC_TARGETS_REQUIRE_MYC	c2.cgp	178	30	3.20293e-06	29	1.07305e-06	1	1
191	darkgreen	REACTOME_BIOSYNTHESIS_OF_THE_N_GLYCAN_PRECURSOR_DOLICHOL_LIPID_LINKED_OLIGOSACCHARIDE_LLO_AND_TRANSFER_TO_A_NASCENT_PROTEIN	c2.cp	26	8	0.00422539	6	0.03528	2	1
192	darkgreen	REACTOME_RECRUITMENT_OF_MITOTIC_CENTROSOME_PROTEINS_AND_COMPLEXES	c2.cp	60	11	0.0144246	10	0.0170161	1	1
193	darkgreen	REACTOME_LOSS_OF_NLP_FROM_MITOTIC_CENTROSOMES	c2.cp	54	10	0.0197926	9	0.0271395	1	1
194	darkgreen	REACTOME_MITOTIC_G2_G2_M_PHASES	c2.cp	75	12	0.0203411	11	0.0219068	1	1
195	darkgreen	REACTOME_RNA_POL_III_TRANSCRIPTION_INITIATION_FROM_TYPE_3_PROMOTER	c2.cp	20	6	0.0232613	6	0.0129362	0	1
196	darkgreen	MYC_UP.V1_UP	c6	153	23	0.000555445	20	0.00181576	3	1
197	darkgreen	RB_DN.V1_UP	c6	122	17	0.0104538	15	0.01728	2	1
198	darkgreen	DCA_UP.V1_DN	c6	158	16	0.135384	16	0.0529461	0	1
199	darkgreen	CAMP_UP.V1_UP	c6	176	17	0.15132	17	0.0606875	0	1
200	darkgreen	STK33_DN	c6	229	20	0.194958	18	0.198855	2	1
201	darkgreen	GSE45365_WT_VS_IFNAR_KO_CD11B_DC_UP	c7	153	28	2.80996e-06	28	1.68107e-07	0	1
202	darkgreen	GSE10325_BCELL_VS_MYELOID_UP	c7	169	28	1.22926e-05	27	3.39661e-06	1	1
203	darkgreen	GSE11057_CD4_EFF_MEM_VS_PBMC_UP	c7	171	28	1.28421e-05	28	1.39633e-06	0	1
204	darkgreen	GSE21678_WT_VS_FOXO1_FOXO3_KO_TREG_DN	c7	150	26	1.28421e-05	25	4.8485e-06	1	1
205	darkgreen	GSE2405_S_AUREUS_VS_A_PHAGOCYTOPHILUM_NEUTROPHIL_DN	c7	176	28	2.23082e-05	28	2.3975e-06	0	1
206	darkgreen	Dumeaux_345	d	315	34	0.00265747	31	0.00268527	3	1
207	darkgreen	Dumeaux_50	d	47	5	0.641199	5	0.475518	0	1
208	darkgreen	LaBreche_114	d	94	3	1	3	1	0	1
211	darkgreen	HALLMARK_MYC_TARGETS_V2	h	51	9	0.0455951	9	0.0193049	0	1
212	darkgreen	HALLMARK_UNFOLDED_PROTEIN_RESPONSE	h	105	13	0.0770412	13	0.0312599	0	1
213	darkgreen	HALLMARK_DNA_REPAIR	h	130	14	0.135015	14	0.0568493	0	1
214	darkgreen	HALLMARK_MITOTIC_SPINDLE	h	194	16	0.379272	15	0.300978	1	1
215	darkgreen	HALLMARK_WNT_BETA_CATENIN_SIGNALING	h	40	5	0.479687	5	0.351317	0	1
216	darkgreen	M3.7_Spliceosome_Methylation_Ubiquitin	i	233	26	0.00927077	26	0.00175035	0	1
217	darkgreen	M3.8_CDC_TCR_CREB_Glycosylase	i	194	22	0.0171863	22	0.00437892	0	1
218	darkgreen	M2.8_Lymphoma_ Tcell_CD4_CD8_TCR_Thymus_Lymphoid_IL2	i	97	12	0.0975579	12	0.0419663	0	1
219	darkgreen	M3.5_Undetermined_hemoglobin_genes	i	10	2	0.657182	2	0.557233	0	1
220	darkgreen	M1.1_Plasma_Cells_Ig_BM_PreB_IgM_Mu.	i	18	1	1	1	1	0	1
221	darkgreen	lymhoid	iris	138	14	0.182124	14	0.085073	0	1
222	darkgreen	bcell	iris	43	1	1	1	1	0	1
223	darkgreen	dc	iris	37	3	1	3	0.943596	0	1
224	darkgreen	monocyte	iris	49	1	1	1	1	0	1
225	darkgreen	myeloid	iris	195	7	1	3	1	4	1
226	darkgrey	chr19q13	c1	576	37	8.62403e-07	37	3.05647e-07	0	1
227	darkgrey	chr16p11	c1	80	11	0.000369369	11	0.000223545	0	1
228	darkgrey	chr19p13	c1	426	26	0.000381779	26	0.000202394	0	1
229	darkgrey	chr11q13	c1	227	14	0.022051	13	0.0362016	1	1
230	darkgrey	chr16p13	c1	215	12	0.06932	12	0.0540378	0	1
231	darkgrey	GARY_CD5_TARGETS_UP	c2.cgp	428	41	6.63796e-13	41	1.77993e-13	0	1
232	darkgrey	KIM_ALL_DISORDERS_OLIGODENDROCYTE_NUMBER_CORR_UP	c2.cgp	693	49	8.80664e-11	49	2.04738e-11	0	1
233	darkgrey	SPIELMAN_LYMPHOBLAST_EUROPEAN_VS_ASIAN_UP	c2.cgp	430	35	8.69892e-09	35	3.00377e-09	0	1
234	darkgrey	SCHLOSSER_SERUM_RESPONSE_AUGMENTED_BY_MYC	c2.cgp	95	16	1.4017e-07	16	7.11246e-08	0	1
235	darkgrey	GRADE_COLON_CANCER_UP	c2.cgp	756	45	1.85817e-07	45	6.15524e-08	0	1
236	darkgrey	REACTOME_EARLY_PHASE_OF_HIV_LIFE_CYCLE	c2.cp	13	4	0.0123663	4	0.0103327	0	1
237	darkgrey	KEGG_SPLICEOSOME	c2.cp	115	10	0.0135861	9	0.0297764	1	1
238	darkgrey	REACTOME_DEADENYLATION_DEPENDENT_MRNA_DECAY	c2.cp	41	6	0.0172065	6	0.0149324	0	1
239	darkgrey	PID_CMYB_PATHWAY	c2.cp	81	8	0.0217062	8	0.0181929	0	1
240	darkgrey	PID_TCR_PATHWAY	c2.cp	62	7	0.0221582	7	0.0193894	0	1
241	darkgrey	E2F1_UP.V1_UP	c6	173	9	0.201414	9	0.173653	0	1
242	darkgrey	NRL_DN.V1_DN	c6	117	7	0.205895	7	0.180096	0	1
243	darkgrey	CAMP_UP.V1_UP	c6	176	9	0.207155	9	0.179107	0	1
244	darkgrey	PRC2_EDD_UP.V1_UP	c6	175	8	0.334186	8	0.297738	0	1
245	darkgrey	GCNP_SHH_UP_EARLY.V1_DN	c6	153	7	0.38782	7	0.353612	0	1
246	darkgrey	GSE9006_TYPE_1_VS_TYPE_2_DIABETES_PBMC_AT_DX_UP	c7	183	32	4.50915e-17	32	1.46743e-17	0	1
247	darkgrey	GSE369_PRE_VS_POST_IL6_INJECTION_SOCS3_KO_LIVER_DN	c7	180	22	3.6277e-08	22	1.76576e-08	0	1
248	darkgrey	GSE9006_HEALTHY_VS_TYPE_2_DIABETES_PBMC_AT_DX_UP	c7	170	20	4.02196e-07	20	2.10361e-07	0	1
249	darkgrey	GSE13411_NAIVE_VS_IGM_MEMORY_BCELL_DN	c7	174	17	7.83282e-05	17	4.62026e-05	0	1
250	darkgrey	GSE2770_TGFB_AND_IL4_VS_IL4_TREATED_ACT_CD4_TCELL_6H_UP	c7	155	16	8.12291e-05	16	4.91456e-05	0	1
251	darkgrey	Dumeaux_345	d	315	44	4.29012e-20	43	8.43233e-20	1	1
252	darkgrey	Dumeaux_50	d	47	6	0.0259641	5	0.0850238	1	1
253	darkgrey	LaBreche_114	d	94	6	0.22077	5	0.392671	1	1
256	darkgrey	HALLMARK_MYC_TARGETS_V1	h	187	18	4.77304e-05	18	2.73302e-05	0	1
257	darkgrey	HALLMARK_OXIDATIVE_PHOSPHORYLATION	h	184	13	0.0127886	13	0.00934791	0	1
258	darkgrey	HALLMARK_ADIPOGENESIS	h	181	10	0.121716	10	0.10175	0	1
259	darkgrey	HALLMARK_DNA_REPAIR	h	130	8	0.143939	8	0.125084	0	1
260	darkgrey	HALLMARK_UNFOLDED_PROTEIN_RESPONSE	h	105	7	0.154714	7	0.136716	0	1
261	darkgrey	M2.8_Lymphoma_ Tcell_CD4_CD8_TCR_Thymus_Lymphoid_IL2	i	97	6	0.236335	6	0.211866	0	1
262	darkgrey	M3.7_Spliceosome_Methylation_Ubiquitin	i	233	10	0.315249	9	0.425551	1	1
263	darkgrey	M3.6_Ribosomal_Tcell_Beta-catenin	i	205	8	0.517302	5	1	3	1
264	darkgrey	M1.7_Ribosome_Translational_40S_60S_HLA	i	77	3	0.865378	3	0.848857	0	1
265	darkgrey	M1.3_Immunoreceptor_BCR_Bcell_ IgG	i	47	2	0.944551	2	0.920049	0	1
266	darkgrey	tcell	iris	51	5	0.117041	5	0.10175	0	1
267	darkgrey	multiple	iris	444	15	0.409525	15	0.348842	0	1
268	darkgrey	lymhoid	iris	138	5	0.760508	5	0.725081	0	1
269	darkgrey	bcell	iris	43	0	1	0	1	0	1
270	darkgrey	dc	iris	37	1	1	1	1	0	1
271	darkred	chr1p32	c1	69	8	0.130797	7	0.0374057	1	1
272	darkred	chr12p12	c1	48	6	0.189063	3	0.516354	3	1
273	darkred	chr14q24	c1	80	8	0.208585	6	0.156788	2	1
274	darkred	chrxp22	c1	101	9	0.244373	5	0.499523	4	1
275	darkred	chr4q23	c1	15	3	0.271865	1	0.784642	2	1
276	darkred	PUJANA_BRCA1_PCC_NETWORK	c2.cgp	1485	129	5.3498e-16	121	1.17131e-28	8	1
277	darkred	PUJANA_CHEK2_PCC_NETWORK	c2.cgp	706	74	5.1271e-12	72	6.69977e-21	2	1
278	darkred	ACEVEDO_LIVER_TUMOR_VS_NORMAL_ADJACENT_TISSUE_UP	c2.cgp	761	71	4.13401e-09	67	7.24597e-16	4	1
279	darkred	PUJANA_ATM_PCC_NETWORK	c2.cgp	1284	96	1.10957e-07	89	2.28051e-15	7	1
280	darkred	DODD_NASOPHARYNGEAL_CARCINOMA_DN	c2.cgp	1145	88	1.63834e-07	80	8.1981e-14	8	1
281	darkred	REACTOME_METABOLISM_OF_MRNA	c2.cp	201	25	7.6756e-05	20	4.50685e-05	5	1
282	darkred	REACTOME_METABOLISM_OF_RNA	c2.cp	241	27	0.000178611	21	0.000160456	6	1
283	darkred	REACTOME_MRNA_PROCESSING	c2.cp	142	19	0.000583777	18	6.49249e-06	1	1
284	darkred	REACTOME_MRNA_SPLICING	c2.cp	96	15	0.000934466	15	5.91012e-06	0	1
285	darkred	REACTOME_PROCESSING_OF_CAPPED_INTRON_CONTAINING_PRE_MRNA	c2.cp	124	17	0.00128366	17	5.22947e-06	0	1
286	darkred	RB_P107_DN.V1_DN	c6	117	11	0.136823	10	0.0205546	1	1
287	darkred	CSR_LATE_UP.V1_UP	c6	156	13	0.159965	10	0.0906393	3	1
288	darkred	E2F1_UP.V1_UP	c6	173	13	0.244373	12	0.0341671	1	1
289	darkred	MYC_UP.V1_UP	c6	153	11	0.3695	9	0.157041	2	1
290	darkred	KRAS.DF.V1_UP	c6	175	12	0.386568	8	0.408168	4	1
291	darkred	GSE22886_NAIVE_TCELL_VS_NEUTROPHIL_UP	c7	182	31	4.13401e-09	31	6.35478e-14	0	1
292	darkred	GSE3982_EOSINOPHIL_VS_MAST_CELL_DN	c7	171	24	1.94628e-05	23	3.27729e-08	1	1
293	darkred	GSE22886_NEUTROPHIL_VS_MONOCYTE_DN	c7	182	24	4.91291e-05	24	2.12384e-08	0	1
294	darkred	GSE22886_NAIVE_CD8_TCELL_VS_NEUTROPHIL_UP	c7	183	24	5.19777e-05	24	2.26246e-08	0	1
295	darkred	GSE15215_CD2_POS_VS_NEG_PDC_DN	c7	183	22	0.000583777	21	3.10137e-06	1	1
296	darkred	Dumeaux_345	d	315	21	0.185656	18	0.0285339	3	1
297	darkred	Dumeaux_50	d	47	3	0.873165	3	0.503769	0	1
298	darkred	LaBreche_114	d	94	5	0.901162	5	0.426818	0	1
301	darkred	HALLMARK_MYC_TARGETS_V1	h	187	26	9.44535e-06	26	1.38716e-09	0	1
302	darkred	HALLMARK_UNFOLDED_PROTEIN_RESPONSE	h	105	12	0.0438175	12	0.00129705	0	1
303	darkred	HALLMARK_OXIDATIVE_PHOSPHORYLATION	h	184	17	0.0444141	17	0.000548434	0	1
304	darkred	HALLMARK_MTORC1_SIGNALING	h	188	16	0.0861256	16	0.00193371	0	1
305	darkred	HALLMARK_E2F_TARGETS	h	190	16	0.0910954	16	0.00215319	0	1
306	darkred	M3.8_CDC_TCR_CREB_Glycosylase	i	194	18	0.0346157	17	0.000967972	1	1
307	darkred	M3.4_Ligase_Kinase_KIP1_Ubiquitin_ Chaperone	i	270	20	0.107726	19	0.00362435	1	1
308	darkred	M3.9_Chromatin_ Checkpoint_Replication_Transactivation	i	223	17	0.139167	17	0.00345348	0	1
309	darkred	M1.7_Ribosome_Translational_40S_60S_HLA	i	77	8	0.182248	8	0.0194243	0	1
310	darkred	M3.6_Ribosomal_Tcell_Beta-catenin	i	205	13	0.462667	12	0.0882695	1	1
311	darkred	dc	iris	37	2	0.987738	2	0.726503	0	1
312	darkred	multiple	iris	444	18	0.991246	14	0.72368	4	1
313	darkred	lymhoid	iris	138	6	0.996634	6	0.554549	0	1
314	darkred	bcell	iris	43	2	1	2	0.770231	0	1
315	darkred	monocyte	iris	49	1	1	0	1	1	1
316	darkturquoise	chr1p22	c1	66	5	0.000630325	5	0.000630325	NA	NA
317	darkturquoise	chr10q23	c1	67	3	0.0645773	3	0.0645773	NA	NA
318	darkturquoise	chr16q13	c1	34	2	0.13774	2	0.13774	NA	NA
319	darkturquoise	chr2q24	c1	35	2	0.139298	2	0.139298	NA	NA
320	darkturquoise	chr1p36	c1	282	5	0.153642	5	0.153642	NA	NA
321	darkturquoise	HECKER_IFNB1_TARGETS	c2.cgp	80	38	1.67169e-65	38	1.67169e-65	NA	NA
322	darkturquoise	TAKEDA_TARGETS_OF_NUP98_HOXA9_FUSION_3D_UP	c2.cgp	148	36	2.02948e-49	36	2.02948e-49	NA	NA
323	darkturquoise	BROWNE_INTERFERON_RESPONSIVE_GENES	c2.cgp	64	27	7.18749e-44	27	7.18749e-44	NA	NA
324	darkturquoise	MOSERLE_IFNA_RESPONSE	c2.cgp	24	19	5.42235e-38	19	5.42235e-38	NA	NA
325	darkturquoise	BOSCO_INTERFERON_INDUCED_ANTIVIRAL_MODULE	c2.cgp	64	24	2.96223e-37	24	2.96223e-37	NA	NA
326	darkturquoise	REACTOME_INTERFERON_SIGNALING	c2.cp	137	31	5.22433e-41	31	5.22433e-41	NA	NA
327	darkturquoise	REACTOME_INTERFERON_ALPHA_BETA_SIGNALING	c2.cp	55	23	5.70322e-37	23	5.70322e-37	NA	NA
328	darkturquoise	REACTOME_CYTOKINE_SIGNALING_IN_IMMUNE_SYSTEM	c2.cp	237	31	3.3956e-33	31	3.3956e-33	NA	NA
329	darkturquoise	REACTOME_IMMUNE_SYSTEM	c2.cp	809	40	2.70102e-27	40	2.70102e-27	NA	NA
330	darkturquoise	REACTOME_INTERFERON_GAMMA_SIGNALING	c2.cp	53	12	3.19163e-15	12	3.19163e-15	NA	NA
331	darkturquoise	LTE2_UP.V1_DN	c6	174	26	5.24415e-29	26	5.24415e-29	NA	NA
332	darkturquoise	MEK_UP.V1_DN	c6	167	20	5.13934e-20	20	5.13934e-20	NA	NA
333	darkturquoise	MEL18_DN.V1_DN	c6	129	12	1.71062e-10	12	1.71062e-10	NA	NA
334	darkturquoise	ERB2_UP.V1_DN	c6	169	12	3.9436e-09	12	3.9436e-09	NA	NA
335	darkturquoise	WNT_UP.V1_DN	c6	156	9	4.67539e-06	9	4.67539e-06	NA	NA
336	darkturquoise	GSE13485_CTRL_VS_DAY7_YF17D_VACCINE_PBMC_DN	c7	175	62	8.34004e-103	62	8.34004e-103	NA	NA
337	darkturquoise	GSE13485_CTRL_VS_DAY3_YF17D_VACCINE_PBMC_DN	c7	165	54	2.29918e-85	54	2.29918e-85	NA	NA
338	darkturquoise	GSE13485_PRE_VS_POST_YF17D_VACCINATION_PBMC_DN	c7	169	54	8.11582e-85	54	8.11582e-85	NA	NA
339	darkturquoise	GSE42724_NAIVE_BCELL_VS_PLASMABLAST_UP	c7	165	53	3.21049e-83	53	3.21049e-83	NA	NA
340	darkturquoise	GSE13485_DAY3_VS_DAY7_YF17D_VACCINE_PBMC_DN	c7	156	48	2.81694e-73	48	2.81694e-73	NA	NA
341	darkturquoise	Dumeaux_345	d	315	1	1	1	1	NA	NA
342	darkturquoise	Dumeaux_50	d	47	0	1	0	1	NA	NA
343	darkturquoise	LaBreche_114	d	94	1	1	1	1	NA	NA
346	darkturquoise	HALLMARK_INTERFERON_ALPHA_RESPONSE	h	86	43	5.12769e-76	43	5.12769e-76	NA	NA
347	darkturquoise	HALLMARK_INTERFERON_GAMMA_RESPONSE	h	184	48	1.81309e-69	48	1.81309e-69	NA	NA
348	darkturquoise	HALLMARK_INFLAMMATORY_RESPONSE	h	184	8	0.000154653	8	0.000154653	NA	NA
349	darkturquoise	HALLMARK_ALLOGRAFT_REJECTION	h	181	7	0.00107107	7	0.00107107	NA	NA
350	darkturquoise	HALLMARK_IL6_JAK_STAT3_SIGNALING	h	80	4	0.0136918	4	0.0136918	NA	NA
351	darkturquoise	M3.1_Interferon_Inducible_ISRE_Influenza_Antiviral_ IFN-gamma_IFN-alpha_Interferon	i	83	47	4.32844e-87	47	4.32844e-87	NA	NA
352	darkturquoise	M1.1_Plasma_Cells_Ig_BM_PreB_IgM_Mu.	i	18	0	1	0	1	NA	NA
353	darkturquoise	M1.2_Platelet_Adhesion_Aggregation_Endothelial_Vascular	i	80	0	1	0	1	NA	NA
354	darkturquoise	M1.3_Immunoreceptor_BCR_Bcell_ IgG	i	47	0	1	0	1	NA	NA
355	darkturquoise	M1.4_Replication_Repression_ Repair_ CREB_Lymphoid_TNF-alpha	i	95	0	1	0	1	NA	NA
356	darkturquoise	multiple	iris	444	16	5.32955e-08	16	5.32955e-08	NA	NA
357	darkturquoise	dc	iris	37	3	0.0154801	3	0.0154801	NA	NA
358	darkturquoise	myeloid	iris	195	4	0.176757	4	0.176757	NA	NA
359	darkturquoise	bcell	iris	43	0	1	0	1	NA	NA
360	darkturquoise	lymhoid	iris	138	0	1	0	1	NA	NA
361	green	chr17q23	c1	60	3	0.193854	3	0.174455	0	1
362	green	chr2p13	c1	60	3	0.193854	3	0.174455	0	1
363	green	chr10q23	c1	67	3	0.197481	3	0.183368	0	1
364	green	chr1p32	c1	69	3	0.206526	3	0.194385	0	1
365	green	chrxq24	c1	27	2	0.214469	2	0.206512	0	1
366	green	KRIGE_RESPONSE_TO_TOSEDOSTAT_24HR_UP	c2.cgp	646	25	2.18883e-07	25	9.414e-08	0	1
367	green	BUYTAERT_PHOTODYNAMIC_THERAPY_STRESS_UP	c2.cgp	737	25	1.6574e-06	25	7.97852e-07	0	1
368	green	GROSS_HYPOXIA_VIA_ELK3_DN	c2.cgp	148	12	2.3072e-06	12	1.45454e-06	0	1
369	green	KRIGE_RESPONSE_TO_TOSEDOSTAT_6HR_UP	c2.cgp	782	25	3.69069e-06	24	6.12195e-06	1	1
370	green	HUANG_GATA2_TARGETS_UP	c2.cgp	139	10	7.39396e-05	10	5.10136e-05	0	1
371	green	BIOCARTA_ERK_PATHWAY	c2.cp	27	4	0.00603533	4	0.00509216	0	1
372	green	BIOCARTA_P38MAPK_PATHWAY	c2.cp	36	4	0.013659	4	0.011971	0	1
373	green	REACTOME_SIGNALLING_BY_NGF	c2.cp	204	8	0.0191746	8	0.015239	0	1
374	green	PID_AJDISS_2PATHWAY	c2.cp	45	4	0.0275974	4	0.0228401	0	1
375	green	REACTOME_NGF_SIGNALLING_VIA_TRKA_FROM_THE_PLASMA_MEMBRANE	c2.cp	128	6	0.0291977	6	0.0244438	0	1
376	green	STK33_NOMO_UP	c6	249	15	1.8542e-06	15	1.09675e-06	0	1
377	green	STK33_SKM_UP	c6	235	14	4.9439e-06	14	3.31266e-06	0	1
378	green	STK33_UP	c6	243	14	7.16078e-06	14	4.85736e-06	0	1
379	green	HOXA9_DN.V1_UP	c6	169	7	0.0280433	7	0.0226572	0	1
380	green	LTE2_UP.V1_UP	c6	169	6	0.07622	6	0.0659684	0	1
381	green	GSE22886_NAIVE_BCELL_VS_NEUTROPHIL_DN	c7	176	20	2.91719e-13	20	1.36186e-13	0	1
382	green	GSE22886_NAIVE_TCELL_VS_NEUTROPHIL_DN	c7	169	19	1.17342e-12	19	5.71157e-13	0	1
383	green	GSE29618_MONOCYTE_VS_PDC_UP	c7	176	19	1.56045e-12	19	7.61582e-13	0	1
384	green	GSE29618_MONOCYTE_VS_MDC_UP	c7	178	19	1.56045e-12	19	7.61582e-13	0	1
385	green	GSE3982_EOSINOPHIL_VS_NEUTROPHIL_DN	c7	179	15	4.84024e-08	15	2.8049e-08	0	1
386	green	Dumeaux_345	d	315	16	4.49304e-06	15	1.34471e-05	1	1
387	green	Dumeaux_50	d	47	2	0.38078	1	0.856099	1	1
388	green	LaBreche_114	d	94	2	0.602432	2	0.584787	0	1
391	green	HALLMARK_TNFA_SIGNALING_VIA_NFKB	h	188	11	0.000131147	11	8.98792e-05	0	1
392	green	HALLMARK_INFLAMMATORY_RESPONSE	h	184	9	0.0024717	9	0.0018504	0	1
393	green	HALLMARK_IL2_STAT5_SIGNALING	h	190	9	0.00315265	9	0.002342	0	1
394	green	HALLMARK_PI3K_AKT_MTOR_SIGNALING	h	101	6	0.0125904	6	0.0105135	0	1
395	green	HALLMARK_IL6_JAK_STAT3_SIGNALING	h	80	4	0.0869911	4	0.0786199	0	1
396	green	M3.2_inflammation_I_TGF-beta_TNF_Inflammatory_Apoptotic_Lipopolysaccharide	i	232	17	2.22437e-08	17	1.20276e-08	0	1
397	green	M3.3_Inflammation_II_Defense_ Lysosomal_Oxidative_LPS	i	205	14	1.57449e-06	14	8.90191e-07	0	1
398	green	M2.6_Granulocytes_Monocytes_ Myeloid_ERK_ Necrosis	i	127	10	3.53399e-05	10	2.4786e-05	0	1
399	green	M2.2_Granulocytes_Neutrophils_ Defense_Myeloid_Marrow	i	36	3	0.079213	3	0.0700454	0	1
400	green	M3.6_Ribosomal_Tcell_Beta-catenin	i	205	5	0.280306	5	0.25494	0	1
401	green	myeloid	iris	195	13	4.61952e-06	13	3.20168e-06	0	1
402	green	multiple	iris	444	13	0.00756719	13	0.00530427	0	1
403	green	neutrophil	iris	22	2	0.193854	2	0.174455	0	1
404	green	bcell	iris	43	0	1	0	1	0	1
405	green	dc	iris	37	0	1	0	1	0	1
406	greenyellow	chr2p12	c1	22	3	0.0155815	3	0.0155815	NA	NA
407	greenyellow	chr1q23	c1	73	3	0.216578	3	0.216578	NA	NA
408	greenyellow	chr3p21	c1	197	4	0.35913	4	0.35913	NA	NA
409	greenyellow	chr20p11	c1	41	2	0.35913	2	0.35913	NA	NA
410	greenyellow	chr18q21	c1	62	2	0.645666	2	0.645666	NA	NA
411	greenyellow	CHAN_INTERFERON_PRODUCING_DENDRITIC_CELL	c2.cgp	11	8	7.40769e-14	8	7.40769e-14	NA	NA
412	greenyellow	DEURIG_T_CELL_PROLYMPHOCYTIC_LEUKEMIA_DN	c2.cgp	278	19	1.81491e-13	19	1.81491e-13	NA	NA
413	greenyellow	HAHTOLA_SEZARY_SYNDROM_DN	c2.cgp	32	10	4.46186e-13	10	4.46186e-13	NA	NA
414	greenyellow	JAATINEN_HEMATOPOIETIC_STEM_CELL_DN	c2.cgp	199	16	3.34988e-12	16	3.34988e-12	NA	NA
415	greenyellow	LI_INDUCED_T_TO_NATURAL_KILLER_UP	c2.cgp	272	13	4.67958e-07	13	4.67958e-07	NA	NA
416	greenyellow	PID_CD8_TCR_DOWNSTREAM_PATHWAY	c2.cp	60	7	5.68468e-06	7	5.68468e-06	NA	NA
417	greenyellow	BIOCARTA_CTL_PATHWAY	c2.cp	12	4	5.99993e-05	4	5.99993e-05	NA	NA
418	greenyellow	PID_IL12_2PATHWAY	c2.cp	59	6	0.000100024	6	0.000100024	NA	NA
419	greenyellow	KEGG_NATURAL_KILLER_CELL_MEDIATED_CYTOTOXICITY	c2.cp	111	7	0.000255432	7	0.000255432	NA	NA
420	greenyellow	KEGG_GRAFT_VERSUS_HOST_DISEASE	c2.cp	37	4	0.0038087	4	0.0038087	NA	NA
421	greenyellow	LEF1_UP.V1_UP	c6	175	7	0.0034899	7	0.0034899	NA	NA
422	greenyellow	KRAS.PROSTATE_UP.V1_UP	c6	119	5	0.0241584	5	0.0241584	NA	NA
423	greenyellow	P53_DN.V1_DN	c6	174	5	0.0974161	5	0.0974161	NA	NA
424	greenyellow	RAF_UP.V1_DN	c6	175	5	0.0974161	5	0.0974161	NA	NA
425	greenyellow	ERB2_UP.V1_DN	c6	169	4	0.29294	4	0.29294	NA	NA
426	greenyellow	GSE45739_UNSTIM_VS_ACD3_ACD28_STIM_WT_CD4_TCELL_DN	c7	174	38	1.06163e-49	38	1.06163e-49	NA	NA
427	greenyellow	GSE26495_NAIVE_VS_PD1LOW_CD8_TCELL_DN	c7	174	36	3.0819e-46	36	3.0819e-46	NA	NA
428	greenyellow	GSE45739_UNSTIM_VS_ACD3_ACD28_STIM_NRAS_KO_CD4_TCELL_DN	c7	165	35	2.55724e-45	35	2.55724e-45	NA	NA
429	greenyellow	GSE26495_NAIVE_VS_PD1HIGH_CD8_TCELL_DN	c7	167	28	3.25195e-32	28	3.25195e-32	NA	NA
430	greenyellow	GSE22886_NAIVE_CD8_TCELL_VS_MEMORY_TCELL_UP	c7	164	18	3.76176e-16	18	3.76176e-16	NA	NA
431	greenyellow	Dumeaux_345	d	315	6	0.199606	6	0.199606	NA	NA
432	greenyellow	Dumeaux_50	d	47	0	1	0	1	NA	NA
433	greenyellow	LaBreche_114	d	94	1	1	1	1	NA	NA
436	greenyellow	HALLMARK_ALLOGRAFT_REJECTION	h	181	9	7.02626e-05	9	7.02626e-05	NA	NA
437	greenyellow	HALLMARK_APOPTOSIS	h	151	7	0.00159773	7	0.00159773	NA	NA
438	greenyellow	HALLMARK_ESTROGEN_RESPONSE_LATE	h	186	5	0.105357	5	0.105357	NA	NA
439	greenyellow	HALLMARK_UV_RESPONSE_DN	h	140	4	0.20627	4	0.20627	NA	NA
440	greenyellow	HALLMARK_XENOBIOTIC_METABOLISM	h	185	4	0.308174	4	0.308174	NA	NA
441	greenyellow	M2.1_NK_Cytolytic_ CD8_Cell-mediated_Tcell_CTL_IFN-g	i	64	29	1.06481e-47	29	1.06481e-47	NA	NA
442	greenyellow	M1.1_Plasma_Cells_Ig_BM_PreB_IgM_Mu.	i	18	0	1	0	1	NA	NA
443	greenyellow	M1.2_Platelet_Adhesion_Aggregation_Endothelial_Vascular	i	80	0	1	0	1	NA	NA
444	greenyellow	M1.3_Immunoreceptor_BCR_Bcell_ IgG	i	47	0	1	0	1	NA	NA
445	greenyellow	M1.4_Replication_Repression_ Repair_ CREB_Lymphoid_TNF-alpha	i	95	0	1	0	1	NA	NA
446	greenyellow	lymhoid	iris	138	12	3.10017e-09	12	3.10017e-09	NA	NA
447	greenyellow	nk	iris	10	2	0.0689085	2	0.0689085	NA	NA
448	greenyellow	tcell	iris	51	3	0.0984443	3	0.0984443	NA	NA
449	greenyellow	multiple	iris	444	6	0.482909	6	0.482909	NA	NA
450	greenyellow	bcell	iris	43	0	1	0	1	NA	NA
451	grey60	chr5q23	c1	46	1	1	1	1	0	1
452	grey60	chr16q24	c1	63	2	1	0	1	2	1
453	grey60	chr8q24	c1	120	3	1	3	1	0	1
454	grey60	chr13q11	c1	12	0	1	0	1	0	1
455	grey60	chr7p21	c1	30	2	1	1	1	1	1
456	grey60	ACEVEDO_NORMAL_TISSUE_ADJACENT_TO_LIVER_TUMOR_UP	c2.cgp	151	31	4.4844e-10	31	1.10836e-14	0	1
457	grey60	SCHLOSSER_SERUM_RESPONSE_DN	c2.cgp	642	50	0.0299489	46	9.22727e-06	4	1
458	grey60	MILI_PSEUDOPODIA_HAPTOTAXIS_UP	c2.cgp	457	36	0.257772	34	0.000213937	2	1
459	grey60	PILON_KLF1_TARGETS_DN	c2.cgp	1748	101	0.257772	90	9.22727e-06	11	1
460	grey60	CUI_TCF21_TARGETS_2_DN	c2.cgp	730	50	0.332322	47	0.000122185	3	1
461	grey60	REACTOME_APOPTOSIS_INDUCED_DNA_FRAGMENTATION	c2.cp	13	4	0.641896	2	0.624269	2	1
462	grey60	REACTOME_ADVANCED_GLYCOSYLATION_ENDPRODUCT_RECEPTOR_SIGNALING	c2.cp	13	4	0.641896	4	0.0732205	0	1
463	grey60	PID_NECTIN_PATHWAY	c2.cp	29	5	0.985034	5	0.168805	0	1
464	grey60	KEGG_GLYCOLYSIS_GLUCONEOGENESIS	c2.cp	56	2	1	2	1	0	1
465	grey60	KEGG_CITRATE_CYCLE_TCA_CYCLE	c2.cp	29	0	1	0	1	0	1
466	grey60	TBK1.DF_DN	c6	257	20	0.849833	14	0.384045	6	1
467	grey60	MTOR_UP.V1_UP	c6	146	13	0.994567	10	0.352816	3	1
468	grey60	GLI1_UP.V1_DN	c6	26	0	1	0	1	0	1
469	grey60	GLI1_UP.V1_UP	c6	27	1	1	1	1	0	1
470	grey60	E2F1_UP.V1_DN	c6	174	5	1	4	1	1	1
471	grey60	GSE18791_CTRL_VS_NEWCASTLE_VIRUS_DC_2H_UP	c7	147	16	0.342361	13	0.0563089	3	1
472	grey60	GSE18893_TCONV_VS_TREG_2H_TNF_STIM_DN	c7	168	17	0.342361	17	0.00360612	0	1
473	grey60	GSE2770_TGFB_AND_IL4_VS_TGFB_AND_IL12_TREATED_ACT_CD4_TCELL_6H_DN	c7	183	17	0.641896	15	0.0495381	2	1
474	grey60	GSE2128_C57BL6_VS_NOD_CD4CD8_DP_THYMOCYTE_UP	c7	170	16	0.641896	12	0.253088	4	1
475	grey60	GSE5099_UNSTIM_VS_MCSF_TREATED_MONOCYTE_DAY7_UP	c7	170	16	0.641896	16	0.0146756	0	1
476	grey60	Dumeaux_345	d	315	3	1	3	1	0	1
477	grey60	Dumeaux_50	d	47	1	1	1	1	0	1
478	grey60	LaBreche_114	d	94	8	1	7	0.434602	1	1
481	grey60	HALLMARK_TNFA_SIGNALING_VIA_NFKB	h	188	4	1	4	1	0	1
482	grey60	HALLMARK_HYPOXIA	h	191	8	1	8	0.879318	0	1
483	grey60	HALLMARK_CHOLESTEROL_HOMEOSTASIS	h	66	4	1	4	0.792882	0	1
484	grey60	HALLMARK_MITOTIC_SPINDLE	h	194	3	1	3	1	0	1
485	grey60	HALLMARK_WNT_BETA_CATENIN_SIGNALING	h	40	0	1	0	1	0	1
486	grey60	M3.4_Ligase_Kinase_KIP1_Ubiquitin_ Chaperone	i	270	20	0.994567	19	0.0502216	1	1
487	grey60	M1.1_Plasma_Cells_Ig_BM_PreB_IgM_Mu.	i	18	2	1	2	0.750312	0	1
488	grey60	M1.2_Platelet_Adhesion_Aggregation_Endothelial_Vascular	i	80	3	1	2	1	1	1
489	grey60	M1.3_Immunoreceptor_BCR_Bcell_ IgG	i	47	0	1	0	1	0	1
490	grey60	M1.4_Replication_Repression_ Repair_ CREB_Lymphoid_TNF-alpha	i	95	7	1	6	0.624269	1	1
491	grey60	bcell	iris	43	3	1	3	0.796326	0	1
492	grey60	dc	iris	37	0	1	0	1	0	1
493	grey60	lymhoid	iris	138	10	1	7	0.750312	3	1
494	grey60	monocyte	iris	49	0	1	0	1	0	1
495	grey60	myeloid	iris	195	11	1	10	0.617019	1	1
496	lightyellow	chr12q23	c1	55	3	0.0672728	3	0.0439443	0	1
497	lightyellow	chr11p	c1	5	1	0.393826	1	0.395625	0	1
498	lightyellow	chr7q36	c1	50	2	0.393826	2	0.320415	0	1
499	lightyellow	chr1p35	c1	82	2	0.568479	2	0.522535	0	1
500	lightyellow	chr19q12	c1	8	1	0.576309	1	0.595231	0	1
501	lightyellow	PUJANA_BRCA1_PCC_NETWORK	c2.cgp	1485	20	3.50725e-06	20	1.14959e-07	0	1
502	lightyellow	JIANG_AGING_HYPOTHALAMUS_UP	c2.cgp	44	6	6.40779e-06	6	1.67192e-06	0	1
503	lightyellow	PUJANA_CHEK2_PCC_NETWORK	c2.cgp	706	13	3.65698e-05	13	4.86562e-06	0	1
504	lightyellow	ACEVEDO_LIVER_TUMOR_VS_NORMAL_ADJACENT_TISSUE_UP	c2.cgp	761	13	7.06352e-05	10	0.00228943	3	0.734789
505	lightyellow	CAIRO_HEPATOBLASTOMA_CLASSES_UP	c2.cgp	541	11	0.000120313	11	2.94612e-05	0	1
506	lightyellow	REACTOME_TRANSLATION	c2.cp	136	8	7.25915e-06	8	1.67192e-06	0	1
507	lightyellow	REACTOME_METABOLISM_OF_PROTEINS	c2.cp	379	11	8.14328e-06	11	1.67192e-06	0	1
508	lightyellow	REACTOME_3_UTR_MEDIATED_TRANSLATIONAL_REGULATION	c2.cp	98	7	1.33124e-05	7	4.51636e-06	0	1
509	lightyellow	REACTOME_SRP_DEPENDENT_COTRANSLATIONAL_PROTEIN_TARGETING_TO_MEMBRANE	c2.cp	103	7	1.61783e-05	7	4.86562e-06	0	1
510	lightyellow	KEGG_RIBOSOME	c2.cp	82	6	7.35803e-05	6	2.94832e-05	0	1
511	lightyellow	GLI1_UP.V1_DN	c6	26	1	0.837594	0	1	1	0.985309
512	lightyellow	CYCLIN_D1_KE_.V1_UP	c6	180	2	0.837594	2	0.82168	0	1
513	lightyellow	CYCLIN_D1_UP.V1_UP	c6	173	2	0.837594	2	0.82168	0	1
514	lightyellow	CSR_EARLY_UP.V1_UP	c6	145	2	0.837594	2	0.82168	0	1
515	lightyellow	CSR_LATE_UP.V1_UP	c6	156	2	0.837594	2	0.82168	0	1
516	lightyellow	GSE45837_WT_VS_GFI1_KO_PDC_DN	c7	183	9	6.40779e-06	9	1.60045e-06	0	1
517	lightyellow	GSE2405_0H_VS_24H_A_PHAGOCYTOPHILUM_STIM_NEUTROPHIL_UP	c7	177	7	0.000248148	7	9.65464e-05	0	1
518	lightyellow	GSE2405_0H_VS_9H_A_PHAGOCYTOPHILUM_STIM_NEUTROPHIL_DN	c7	180	7	0.000264106	7	0.000102254	0	1
519	lightyellow	GSE29618_MONOCYTE_VS_MDC_DAY7_FLU_VACCINE_DN	c7	177	6	0.00263057	5	0.0106039	1	0.985309
520	lightyellow	GSE3982_NEUTROPHIL_VS_BASOPHIL_DN	c7	177	6	0.00263057	6	0.0012474	0	1
521	lightyellow	LaBreche_114	d	94	2	0.701291	2	0.650525	0	1
522	lightyellow	Dumeaux_345	d	315	1	1	1	1	0	1
523	lightyellow	Dumeaux_50	d	47	0	1	0	1	0	1
526	lightyellow	HALLMARK_MYC_TARGETS_V1	h	187	8	3.94531e-05	8	1.15524e-05	0	1
527	lightyellow	HALLMARK_REACTIVE_OXIGEN_SPECIES_PATHWAY	h	44	2	0.378683	2	0.316924	0	1
528	lightyellow	HALLMARK_PEROXISOME	h	96	2	0.718152	2	0.662264	0	1
529	lightyellow	HALLMARK_APOPTOSIS	h	151	2	0.837594	2	0.82168	0	1
530	lightyellow	HALLMARK_ADIPOGENESIS	h	181	2	0.837594	2	0.82168	0	1
531	lightyellow	M2.4_Ribonucleoprotein_60S_Nucleolus_Assembly_Elongation	i	92	6	0.000125315	6	5.03896e-05	0	1
532	lightyellow	M1.7_Ribosome_Translational_40S_60S_HLA	i	77	4	0.0133332	4	0.00777042	0	1
533	lightyellow	M3.7_Spliceosome_Methylation_Ubiquitin	i	233	3	0.668463	3	0.560256	0	1
534	lightyellow	M1.8_Metabolism_Biosynthesis_Replication_Helicase	i	113	2	0.837594	2	0.82168	0	1
535	lightyellow	M1.1_Plasma_Cells_Ig_BM_PreB_IgM_Mu.	i	18	0	1	0	1	0	1
536	lightyellow	bcell	iris	43	0	1	0	1	0	1
537	lightyellow	dc	iris	37	0	1	0	1	0	1
538	lightyellow	lymhoid	iris	138	1	1	1	1	0	1
539	lightyellow	monocyte	iris	49	0	1	0	1	0	1
540	lightyellow	myeloid	iris	195	0	1	0	1	0	1
541	magenta	chr12q24	c1	179	6	0.32312	4	0.432744	2	1
542	magenta	chr7q11	c1	77	4	0.32312	4	0.113204	0	1
543	magenta	chr3q12	c1	26	2	0.528228	0	1	2	1
544	magenta	chr5q23	c1	46	2	0.730662	1	0.963479	1	1
545	magenta	chr9p12	c1	10	1	0.730662	0	1	1	1
546	magenta	THEILGAARD_NEUTROPHIL_AT_SKIN_WOUND_DN	c2.cgp	210	11	0.00996626	11	0.000148832	0	1
547	magenta	MARIADASON_RESPONSE_TO_BUTYRATE_CURCUMIN_SULINDAC_TSA_1	c2.cgp	9	3	0.0430664	3	0.00822095	0	1
548	magenta	ALTEMEIER_RESPONSE_TO_LPS_WITH_MECHANICAL_VENTILATION	c2.cgp	112	7	0.0515195	6	0.026028	1	1
549	magenta	KRIGE_RESPONSE_TO_TOSEDOSTAT_24HR_UP	c2.cgp	646	17	0.0680749	11	0.154727	6	1
550	magenta	GRESHOCK_CANCER_COPY_NUMBER_UP	c2.cgp	302	11	0.0702597	8	0.0830002	3	1
551	magenta	REACTOME_PLATELET_ACTIVATION_SIGNALING_AND_AGGREGATION	c2.cp	186	8	0.108582	8	0.00822095	0	1
552	magenta	KEGG_APOPTOSIS	c2.cp	75	5	0.172238	3	0.381013	2	1
553	magenta	BIOCARTA_SPPA_PATHWAY	c2.cp	19	3	0.172238	3	0.0424719	0	1
554	magenta	KEGG_CHEMOKINE_SIGNALING_PATHWAY	c2.cp	171	7	0.174027	7	0.0292158	0	1
555	magenta	KEGG_TIGHT_JUNCTION	c2.cp	124	6	0.174027	6	0.0292158	0	1
556	magenta	NFE2L2.V2	c6	379	9	0.373023	7	0.312194	2	1
557	magenta	ERB2_UP.V1_UP	c6	174	5	0.528228	4	0.432744	1	1
558	magenta	CAMP_UP.V1_UP	c6	176	5	0.528228	2	0.963479	3	1
559	magenta	ESC_J1_UP_LATE.V1_UP	c6	176	5	0.528228	2	0.963479	3	1
560	magenta	CRX_NRL_DN.V1_DN	c6	108	4	0.528228	3	0.460877	1	1
561	magenta	GSE10325_LUPUS_CD4_TCELL_VS_LUPUS_MYELOID_DN	c7	181	14	1.7487e-05	14	4.43888e-08	0	1
562	magenta	GSE22886_NAIVE_CD8_TCELL_VS_MONOCYTE_DN	c7	181	12	0.000733452	12	4.95327e-06	0	1
563	magenta	GSE22935_WT_VS_MYD88_KO_MACROPHAGE_UP	c7	180	11	0.00370779	11	4.04052e-05	0	1
564	magenta	GSE29618_MONOCYTE_VS_PDC_UP	c7	176	10	0.0111061	9	0.00125151	1	1
565	magenta	GSE29618_BCELL_VS_MONOCYTE_DAY7_FLU_VACCINE_DN	c7	180	10	0.0116102	9	0.00125151	1	1
566	magenta	LaBreche_114	d	94	3	0.730662	1	1	2	1
567	magenta	Dumeaux_345	d	315	3	1	3	0.963479	0	1
568	magenta	Dumeaux_50	d	47	0	1	0	1	0	1
571	magenta	HALLMARK_APICAL_JUNCTION	h	186	9	0.0430664	7	0.0323296	2	1
572	magenta	HALLMARK_APOPTOSIS	h	151	7	0.149207	5	0.17883	2	1
573	magenta	HALLMARK_COMPLEMENT	h	181	7	0.174679	5	0.215328	2	1
574	magenta	HALLMARK_INFLAMMATORY_RESPONSE	h	184	6	0.32646	6	0.0861364	0	1
575	magenta	HALLMARK_MITOTIC_SPINDLE	h	194	5	0.601577	4	0.487835	1	1
576	magenta	M1.5_MyeloidLineage_Monocytes_Dendritic_MHC_ Costimulatory_ TLR4_MYD88	i	97	8	0.00936672	8	0.000262423	0	1
577	magenta	M2.6_Granulocytes_Monocytes_ Myeloid_ERK_ Necrosis	i	127	6	0.174027	6	0.0305997	0	1
578	magenta	M3.2_inflammation_I_TGF-beta_TNF_Inflammatory_Apoptotic_Lipopolysaccharide	i	232	6	0.528228	5	0.432744	1	1
579	magenta	M2.11_Replication_Repress_RAS_Autophosphorylation_Oncogenic	i	131	4	0.590387	3	0.65565	1	1
580	magenta	M3.9_Chromatin_ Checkpoint_Replication_Transactivation	i	223	5	0.730662	1	1	4	1
581	magenta	multiple	iris	444	14	0.0479785	12	0.00793767	2	1
582	magenta	myeloid	iris	195	5	0.610931	5	0.25724	0	1
583	magenta	monocyte	iris	49	2	0.730662	2	0.55212	0	1
584	magenta	bcell	iris	43	0	1	0	1	0	1
585	magenta	dc	iris	37	0	1	0	1	0	1
586	midnightblue	chr5q23	c1	46	1	1	0	1	1	0.999804
587	midnightblue	chr16q24	c1	63	0	1	0	1	0	1
588	midnightblue	chr8q24	c1	120	1	1	1	1	0	1
589	midnightblue	chr13q11	c1	12	0	1	0	1	0	1
590	midnightblue	chr7p21	c1	30	0	1	0	1	0	1
591	midnightblue	DIAZ_CHRONIC_MEYLOGENOUS_LEUKEMIA_UP	c2.cgp	1284	31	0.351069	4	1	27	8.4492e-06
592	midnightblue	LAIHO_COLORECTAL_CANCER_SERRATED_UP	c2.cgp	100	7	0.652691	0	1	7	0.00355602
593	midnightblue	SCHAEFFER_PROSTATE_DEVELOPMENT_6HR_DN	c2.cgp	464	15	0.766606	7	1	8	0.306159
594	midnightblue	NAKAMURA_CANCER_MICROENVIRONMENT_UP	c2.cgp	22	0	1	0	1	0	1
595	midnightblue	NAKAMURA_CANCER_MICROENVIRONMENT_DN	c2.cgp	43	0	1	0	1	0	1
596	midnightblue	KEGG_GLYCOLYSIS_GLUCONEOGENESIS	c2.cp	56	2	1	1	1	1	0.999804
597	midnightblue	KEGG_CITRATE_CYCLE_TCA_CYCLE	c2.cp	29	1	1	0	1	1	0.999804
598	midnightblue	KEGG_PENTOSE_PHOSPHATE_PATHWAY	c2.cp	25	0	1	0	1	0	1
599	midnightblue	KEGG_PENTOSE_AND_GLUCURONATE_INTERCONVERSIONS	c2.cp	25	0	1	0	1	0	1
600	midnightblue	KEGG_FRUCTOSE_AND_MANNOSE_METABOLISM	c2.cp	33	0	1	0	1	0	1
601	midnightblue	GLI1_UP.V1_DN	c6	26	1	1	0	1	1	0.999804
602	midnightblue	GLI1_UP.V1_UP	c6	27	0	1	0	1	0	1
603	midnightblue	E2F1_UP.V1_DN	c6	174	0	1	0	1	0	1
604	midnightblue	E2F1_UP.V1_UP	c6	173	1	1	0	1	1	1
605	midnightblue	EGFR_UP.V1_DN	c6	174	1	1	0	1	1	1
606	midnightblue	KAECH_NAIVE_VS_DAY8_EFF_CD8_TCELL_UP	c7	183	2	1	0	1	2	0.999804
607	midnightblue	KAECH_NAIVE_VS_DAY8_EFF_CD8_TCELL_DN	c7	180	0	1	0	1	0	1
608	midnightblue	KAECH_NAIVE_VS_DAY15_EFF_CD8_TCELL_UP	c7	180	1	1	0	1	1	1
609	midnightblue	KAECH_NAIVE_VS_DAY15_EFF_CD8_TCELL_DN	c7	175	2	1	0	1	2	0.999804
610	midnightblue	KAECH_NAIVE_VS_MEMORY_CD8_TCELL_UP	c7	179	1	1	0	1	1	1
611	midnightblue	Dumeaux_345	d	315	6	1	1	1	5	0.74425
612	midnightblue	Dumeaux_50	d	47	1	1	0	1	1	0.999804
613	midnightblue	LaBreche_114	d	94	1	1	0	1	1	1
616	midnightblue	HALLMARK_TNFA_SIGNALING_VIA_NFKB	h	188	2	1	0	1	2	1
617	midnightblue	HALLMARK_HYPOXIA	h	191	4	1	3	1	1	1
618	midnightblue	HALLMARK_CHOLESTEROL_HOMEOSTASIS	h	66	1	1	0	1	1	1
619	midnightblue	HALLMARK_MITOTIC_SPINDLE	h	194	1	1	0	1	1	1
620	midnightblue	HALLMARK_WNT_BETA_CATENIN_SIGNALING	h	40	2	1	0	1	2	0.539864
621	midnightblue	M1.1_Plasma_Cells_Ig_BM_PreB_IgM_Mu.	i	18	1	1	0	1	1	0.808564
622	midnightblue	M1.2_Platelet_Adhesion_Aggregation_Endothelial_Vascular	i	80	0	1	0	1	0	1
623	midnightblue	M1.3_Immunoreceptor_BCR_Bcell_ IgG	i	47	0	1	0	1	0	1
624	midnightblue	M1.4_Replication_Repression_ Repair_ CREB_Lymphoid_TNF-alpha	i	95	3	1	0	1	3	0.50873
625	midnightblue	M1.5_MyeloidLineage_Monocytes_Dendritic_MHC_ Costimulatory_ TLR4_MYD88	i	97	0	1	0	1	0	1
626	midnightblue	bcell	iris	43	0	1	0	1	0	1
627	midnightblue	dc	iris	37	0	1	0	1	0	1
628	midnightblue	lymhoid	iris	138	0	1	0	1	0	1
629	midnightblue	monocyte	iris	49	0	1	0	1	0	1
630	midnightblue	myeloid	iris	195	1	1	0	1	1	1
631	pink	chr4q22	c1	23	3	0.060171	3	0.0334371	0	1
632	pink	chr15q24	c1	53	4	0.0818742	4	0.04782	0	1
633	pink	chr22q12	c1	87	5	0.0977173	3	0.338836	2	1
634	pink	chr9q13	c1	12	2	0.111939	2	0.0739305	0	1
635	pink	chr4q11	c1	14	2	0.134736	2	0.0952797	0	1
636	pink	BUYTAERT_PHOTODYNAMIC_THERAPY_STRESS_UP	c2.cgp	737	41	2.16869e-09	39	4.07878e-11	2	1
637	pink	GALINDO_IMMUNE_RESPONSE_TO_ENTEROTOXIN	c2.cgp	79	14	1.4481e-08	13	9.36886e-09	1	1
638	pink	NAKAMURA_TUMOR_ZONE_PERIPHERAL_VS_CENTRAL_DN	c2.cgp	513	32	1.9775e-08	31	4.82346e-10	1	1
639	pink	HAHTOLA_MYCOSIS_FUNGOIDES_CD4_UP	c2.cgp	55	12	2.56359e-08	12	2.106e-09	0	1
640	pink	PILON_KLF1_TARGETS_DN	c2.cgp	1748	64	3.90468e-08	55	5.28613e-08	9	1
641	pink	PID_IFNG_PATHWAY	c2.cp	38	8	1.70011e-05	8	3.24082e-06	0	1
642	pink	PID_HIF1_TFPATHWAY	c2.cp	62	9	6.22946e-05	9	9.82272e-06	0	1
643	pink	BIOCARTA_NTHI_PATHWAY	c2.cp	22	6	9.2261e-05	6	2.39537e-05	0	1
644	pink	REACTOME_HEMOSTASIS	c2.cp	423	21	0.000288997	18	0.000473136	3	1
645	pink	REACTOME_CYTOKINE_SIGNALING_IN_IMMUNE_SYSTEM	c2.cp	237	15	0.000372769	14	0.000163254	1	1
646	pink	STK33_SKM_UP	c6	235	18	6.75546e-06	18	3.07818e-07	0	1
647	pink	EGFR_UP.V1_UP	c6	175	13	0.000309145	12	0.000178206	1	1
648	pink	RPS14_DN.V1_UP	c6	167	11	0.00292748	11	0.000532121	0	1
649	pink	LTE2_UP.V1_UP	c6	169	10	0.00948665	10	0.00224397	0	1
650	pink	RAF_UP.V1_UP	c6	177	10	0.0121667	9	0.00951502	1	1
651	pink	GSE22886_NAIVE_BCELL_VS_NEUTROPHIL_DN	c7	176	23	6.36901e-11	23	6.40301e-13	0	1
652	pink	GSE29618_MONOCYTE_VS_PDC_DAY7_FLU_VACCINE_UP	c7	183	23	7.51995e-11	22	3.14332e-12	1	1
653	pink	GSE22886_NAIVE_CD4_TCELL_VS_MONOCYTE_DN	c7	180	22	2.06473e-10	22	3.14332e-12	0	1
654	pink	GSE29618_MONOCYTE_VS_MDC_UP	c7	178	22	2.06473e-10	22	3.14332e-12	0	1
655	pink	GSE29618_BCELL_VS_MONOCYTE_DAY7_FLU_VACCINE_DN	c7	180	22	2.06473e-10	22	3.14332e-12	0	1
656	pink	Dumeaux_345	d	315	18	0.000219395	18	1.39289e-05	0	1
657	pink	Dumeaux_50	d	47	3	0.200875	3	0.136492	0	1
658	pink	LaBreche_114	d	94	4	0.265976	4	0.164785	0	1
661	pink	HALLMARK_TNFA_SIGNALING_VIA_NFKB	h	188	21	2.43404e-09	20	3.31227e-10	1	1
662	pink	HALLMARK_INFLAMMATORY_RESPONSE	h	184	13	0.000452315	12	0.000259855	1	1
663	pink	HALLMARK_HYPOXIA	h	191	12	0.00238249	11	0.00140177	1	1
664	pink	HALLMARK_COMPLEMENT	h	181	10	0.0132371	8	0.0282088	2	1
665	pink	HALLMARK_KRAS_SIGNALING_UP	h	184	10	0.0141544	9	0.0112922	1	1
666	pink	M3.2_inflammation_I_TGF-beta_TNF_Inflammatory_Apoptotic_Lipopolysaccharide	i	232	23	2.43404e-09	22	2.44775e-10	1	1
667	pink	M2.6_Granulocytes_Monocytes_ Myeloid_ERK_ Necrosis	i	127	12	8.88487e-05	12	9.82101e-06	0	1
668	pink	M3.3_Inflammation_II_Defense_ Lysosomal_Oxidative_LPS	i	205	12	0.00378089	12	0.000651319	0	1
669	pink	M2.9_ERK_Transactivation_Cytoskeletal_MAPK_ JNK	i	137	7	0.0638194	6	0.0673457	1	1
670	pink	M1.5_MyeloidLineage_Monocytes_Dendritic_MHC_ Costimulatory_ TLR4_MYD88	i	97	5	0.131525	5	0.0660954	0	1
671	pink	multiple	iris	444	27	7.04418e-07	26	3.72595e-08	1	1
672	pink	myeloid	iris	195	9	0.0470308	9	0.015569	0	1
673	pink	neutrophil	iris	22	3	0.0550958	3	0.030298	0	1
674	pink	monocyte	iris	49	4	0.0691079	4	0.0378116	0	1
675	pink	nk	iris	10	1	0.438027	0	1	1	1
676	purple	chr10q25	c1	41	2	0.325077	2	0.325077	NA	NA
677	purple	chr7q36	c1	50	2	0.396571	2	0.396571	NA	NA
678	purple	chr20p12	c1	28	1	0.87896	1	0.87896	NA	NA
679	purple	chr10p13	c1	19	1	0.87896	1	0.87896	NA	NA
680	purple	chr2q13	c1	20	1	0.87896	1	0.87896	NA	NA
681	purple	BILANGES_SERUM_AND_RAPAMYCIN_SENSITIVE_GENES	c2.cgp	64	6	1.521e-05	6	1.521e-05	NA	NA
682	purple	KUROZUMI_RESPONSE_TO_ONCOCYTIC_VIRUS	c2.cgp	40	4	0.00134889	4	0.00134889	NA	NA
683	purple	LEE_EARLY_T_LYMPHOCYTE_DN	c2.cgp	49	4	0.00258086	4	0.00258086	NA	NA
684	purple	MULLIGHAN_NPM1_MUTATED_SIGNATURE_1_DN	c2.cgp	113	5	0.00356739	5	0.00356739	NA	NA
685	purple	JAATINEN_HEMATOPOIETIC_STEM_CELL_DN	c2.cgp	199	6	0.00413474	6	0.00413474	NA	NA
686	purple	REACTOME_3_UTR_MEDIATED_TRANSLATIONAL_REGULATION	c2.cp	98	5	0.00207726	5	0.00207726	NA	NA
687	purple	REACTOME_TRANSLATION	c2.cp	136	5	0.00819998	5	0.00819998	NA	NA
688	purple	KEGG_CYTOKINE_CYTOKINE_RECEPTOR_INTERACTION	c2.cp	231	6	0.0091641	6	0.0091641	NA	NA
689	purple	REACTOME_PEPTIDE_CHAIN_ELONGATION	c2.cp	81	4	0.0128343	4	0.0128343	NA	NA
690	purple	KEGG_RIBOSOME	c2.cp	82	4	0.0129334	4	0.0129334	NA	NA
691	purple	ATF2_UP.V1_UP	c6	172	3	0.396571	3	0.396571	NA	NA
692	purple	PRC2_SUZ12_UP.V1_UP	c6	165	3	0.396571	3	0.396571	NA	NA
693	purple	KRAS.600_UP.V1_DN	c6	252	3	0.789383	3	0.789383	NA	NA
694	purple	E2F1_UP.V1_DN	c6	174	2	0.87896	2	0.87896	NA	NA
695	purple	WNT_UP.V1_UP	c6	154	2	0.87896	2	0.87896	NA	NA
696	purple	GSE26495_NAIVE_VS_PD1HIGH_CD8_TCELL_UP	c7	148	11	1.37756e-09	11	1.37756e-09	NA	NA
697	purple	GSE4984_UNTREATED_VS_GALECTIN1_TREATED_DC_DN	c7	156	11	1.64521e-09	11	1.64521e-09	NA	NA
698	purple	GSE10325_LUPUS_CD4_TCELL_VS_LUPUS_BCELL_UP	c7	175	11	4.37661e-09	11	4.37661e-09	NA	NA
699	purple	GSE26495_NAIVE_VS_PD1LOW_CD8_TCELL_UP	c7	147	10	1.82303e-08	10	1.82303e-08	NA	NA
700	purple	GSE5099_DAY3_VS_DAY7_MCSF_TREATED_MACROPHAGE_UP	c7	168	10	5.23427e-08	10	5.23427e-08	NA	NA
701	purple	Dumeaux_345	d	315	1	1	1	1	NA	NA
702	purple	Dumeaux_50	d	47	0	1	0	1	NA	NA
703	purple	LaBreche_114	d	94	0	1	0	1	NA	NA
706	purple	HALLMARK_ESTROGEN_RESPONSE_EARLY	h	184	4	0.115509	4	0.115509	NA	NA
707	purple	HALLMARK_MYC_TARGETS_V1	h	187	4	0.120302	4	0.120302	NA	NA
708	purple	HALLMARK_ALLOGRAFT_REJECTION	h	181	3	0.396571	3	0.396571	NA	NA
709	purple	HALLMARK_ADIPOGENESIS	h	181	2	0.87896	2	0.87896	NA	NA
710	purple	HALLMARK_INFLAMMATORY_RESPONSE	h	184	2	0.87896	2	0.87896	NA	NA
711	purple	M2.8_Lymphoma_ Tcell_CD4_CD8_TCR_Thymus_Lymphoid_IL2	i	97	11	2.37584e-11	11	2.37584e-11	NA	NA
712	purple	M1.7_Ribosome_Translational_40S_60S_HLA	i	77	3	0.101646	3	0.101646	NA	NA
713	purple	M2.4_Ribonucleoprotein_60S_Nucleolus_Assembly_Elongation	i	92	2	0.664319	2	0.664319	NA	NA
714	purple	M3.8_CDC_TCR_CREB_Glycosylase	i	194	2	0.927187	2	0.927187	NA	NA
715	purple	M1.1_Plasma_Cells_Ig_BM_PreB_IgM_Mu.	i	18	0	1	0	1	NA	NA
716	purple	lymhoid	iris	138	3	0.3596	3	0.3596	NA	NA
717	purple	tcell	iris	51	2	0.396571	2	0.396571	NA	NA
718	purple	bcell	iris	43	0	1	0	1	NA	NA
719	purple	dc	iris	37	0	1	0	1	NA	NA
720	purple	monocyte	iris	49	0	1	0	1	NA	NA
721	saddlebrown	chr4q	c1	5	1	0.392103	1	0.392103	NA	NA
722	saddlebrown	chr19q13	c1	576	5	0.587664	5	0.587664	NA	NA
723	saddlebrown	chr22q11	c1	98	2	0.726075	2	0.726075	NA	NA
724	saddlebrown	chr19p13	c1	426	4	0.755287	4	0.755287	NA	NA
725	saddlebrown	chr11q23	c1	106	2	0.813194	2	0.813194	NA	NA
726	saddlebrown	KLEIN_PRIMARY_EFFUSION_LYMPHOMA_DN	c2.cgp	55	10	2.52489e-13	10	2.52489e-13	NA	NA
727	saddlebrown	SMID_BREAST_CANCER_NORMAL_LIKE_UP	c2.cgp	422	17	6.58623e-13	17	6.58623e-13	NA	NA
728	saddlebrown	SHIN_B_CELL_LYMPHOMA_CLUSTER_9	c2.cgp	17	6	1.80164e-09	6	1.80164e-09	NA	NA
729	saddlebrown	HADDAD_B_LYMPHOCYTE_PROGENITOR	c2.cgp	254	12	1.8935e-09	12	1.8935e-09	NA	NA
730	saddlebrown	KLEIN_TARGETS_OF_BCR_ABL1_FUSION	c2.cgp	40	7	6.17124e-09	7	6.17124e-09	NA	NA
731	saddlebrown	KEGG_PRIMARY_IMMUNODEFICIENCY	c2.cp	32	5	6.65267e-06	5	6.65267e-06	NA	NA
732	saddlebrown	KEGG_INTESTINAL_IMMUNE_NETWORK_FOR_IGA_PRODUCTION	c2.cp	45	5	3.4333e-05	5	3.4333e-05	NA	NA
733	saddlebrown	PID_BCR_5PATHWAY	c2.cp	61	5	0.000131045	5	0.000131045	NA	NA
734	saddlebrown	KEGG_B_CELL_RECEPTOR_SIGNALING_PATHWAY	c2.cp	66	5	0.000189246	5	0.000189246	NA	NA
735	saddlebrown	REACTOME_ANTIGEN_ACTIVATES_B_CELL_RECEPTOR_LEADING_TO_GENERATION_OF_SECOND_MESSENGERS	c2.cp	29	4	0.000201223	4	0.000201223	NA	NA
736	saddlebrown	VEGF_A_UP.V1_UP	c6	173	4	0.0902625	4	0.0902625	NA	NA
737	saddlebrown	STK33_SKM_DN	c6	221	4	0.175118	4	0.175118	NA	NA
738	saddlebrown	KRAS.600.LUNG.BREAST_UP.V1_UP	c6	251	4	0.262641	4	0.262641	NA	NA
739	saddlebrown	MEL18_DN.V1_DN	c6	129	3	0.270045	3	0.270045	NA	NA
740	saddlebrown	ATF2_S_UP.V1_UP	c6	169	3	0.392103	3	0.392103	NA	NA
741	saddlebrown	GSE4984_UNTREATED_VS_GALECTIN1_TREATED_DC_DN	c7	156	23	5.85098e-31	23	5.85098e-31	NA	NA
742	saddlebrown	GSE10325_CD4_TCELL_VS_BCELL_DN	c7	167	22	2.09469e-28	22	2.09469e-28	NA	NA
743	saddlebrown	GSE10325_BCELL_VS_MYELOID_UP	c7	169	20	1.57192e-24	20	1.57192e-24	NA	NA
744	saddlebrown	GSE29618_BCELL_VS_MONOCYTE_DAY7_FLU_VACCINE_UP	c7	163	19	4.66111e-23	19	4.66111e-23	NA	NA
745	saddlebrown	GSE10325_LUPUS_CD4_TCELL_VS_LUPUS_BCELL_DN	c7	166	19	4.78176e-23	19	4.78176e-23	NA	NA
746	saddlebrown	Dumeaux_345	d	315	0	1	0	1	NA	NA
747	saddlebrown	Dumeaux_50	d	47	0	1	0	1	NA	NA
748	saddlebrown	LaBreche_114	d	94	0	1	0	1	NA	NA
751	saddlebrown	HALLMARK_ALLOGRAFT_REJECTION	h	181	4	0.0917956	4	0.0917956	NA	NA
752	saddlebrown	HALLMARK_INFLAMMATORY_RESPONSE	h	184	2	0.923793	2	0.923793	NA	NA
753	saddlebrown	HALLMARK_HYPOXIA	h	191	2	0.958851	2	0.958851	NA	NA
754	saddlebrown	HALLMARK_TNFA_SIGNALING_VIA_NFKB	h	188	0	1	0	1	NA	NA
755	saddlebrown	HALLMARK_CHOLESTEROL_HOMEOSTASIS	h	66	0	1	0	1	NA	NA
756	saddlebrown	M1.3_Immunoreceptor_BCR_Bcell_ IgG	i	47	20	1.62084e-36	20	1.62084e-36	NA	NA
757	saddlebrown	M1.1_Plasma_Cells_Ig_BM_PreB_IgM_Mu.	i	18	1	0.923793	1	0.923793	NA	NA
758	saddlebrown	M1.2_Platelet_Adhesion_Aggregation_Endothelial_Vascular	i	80	0	1	0	1	NA	NA
759	saddlebrown	M1.4_Replication_Repression_ Repair_ CREB_Lymphoid_TNF-alpha	i	95	0	1	0	1	NA	NA
760	saddlebrown	M1.5_MyeloidLineage_Monocytes_Dendritic_MHC_ Costimulatory_ TLR4_MYD88	i	97	0	1	0	1	NA	NA
761	saddlebrown	bcell	iris	43	14	4.68818e-23	14	4.68818e-23	NA	NA
762	saddlebrown	multiple	iris	444	4	0.842788	4	0.842788	NA	NA
763	saddlebrown	dc	iris	37	0	1	0	1	NA	NA
764	saddlebrown	lymhoid	iris	138	0	1	0	1	NA	NA
765	saddlebrown	monocyte	iris	49	0	1	0	1	NA	NA
766	salmon	chr19p13	c1	426	13	0.058782	12	0.0450495	1	1
767	salmon	chr16p13	c1	215	7	0.301861	7	0.183434	0	1
768	salmon	chr14q24	c1	80	4	0.305243	3	0.619196	1	1
769	salmon	chr10q24	c1	86	4	0.309397	3	0.716767	1	1
770	salmon	chr1q22	c1	61	3	0.520326	3	0.440168	0	1
771	salmon	DAIRKEE_TERT_TARGETS_UP	c2.cgp	319	18	3.15374e-05	18	2.0705e-06	0	1
772	salmon	STARK_PREFRONTAL_CORTEX_22Q11_DELETION_DN	c2.cgp	447	21	3.15374e-05	18	7.28306e-05	3	0.501614
773	salmon	LI_DCP2_BOUND_MRNA	c2.cgp	85	10	4.94992e-05	10	1.23165e-05	0	1
774	salmon	YAO_TEMPORAL_RESPONSE_TO_PROGESTERONE_CLUSTER_13	c2.cgp	148	12	7.33469e-05	12	1.816e-05	0	1
775	salmon	KIM_ALL_DISORDERS_OLIGODENDROCYTE_NUMBER_CORR_UP	c2.cgp	693	25	8.03894e-05	23	4.87078e-05	2	1
776	salmon	REACTOME_RESPIRATORY_ELECTRON_TRANSPORT_ATP_SYNTHESIS_BY_CHEMIOSMOTIC_COUPLING_AND_HEAT_PRODUCTION_BY_UNCOUPLING_PROTEINS_	c2.cp	70	9	7.33469e-05	9	2.06867e-05	0	1
777	salmon	REACTOME_RESPIRATORY_ELECTRON_TRANSPORT	c2.cp	55	8	0.000111525	8	3.69936e-05	0	1
778	salmon	REACTOME_TCA_CYCLE_AND_RESPIRATORY_ELECTRON_TRANSPORT	c2.cp	104	9	0.000978905	9	0.000223286	0	1
779	salmon	KEGG_PARKINSONS_DISEASE	c2.cp	97	8	0.00341832	7	0.0066564	1	1
780	salmon	KEGG_OXIDATIVE_PHOSPHORYLATION	c2.cp	103	8	0.00444564	8	0.0015107	0	1
781	salmon	GLI1_UP.V1_DN	c6	26	3	0.143093	3	0.100793	0	1
782	salmon	WNT_UP.V1_DN	c6	156	5	0.490462	5	0.385825	0	1
783	salmon	CYCLIN_D1_KE_.V1_UP	c6	180	5	0.554638	5	0.447387	0	1
784	salmon	RB_DN.V1_UP	c6	122	4	0.554638	4	0.454202	0	1
785	salmon	RB_P130_DN.V1_UP	c6	123	4	0.554638	3	0.996624	1	1
786	salmon	GSE45837_WT_VS_GFI1_KO_PDC_DN	c7	183	17	8.4583e-08	17	4.84872e-09	0	1
787	salmon	GSE39864_WT_VS_GATA3_KO_TREG_DN	c7	174	13	7.33469e-05	11	0.000223286	2	0.501614
788	salmon	GSE39820_TGFBETA1_VS_TGFBETA3_IN_IL6_TREATED_CD4_TCELL_DN	c7	163	12	0.00013555	12	3.59848e-05	0	1
789	salmon	GSE5542_IFNG_VS_IFNA_AND_IFNG_TREATED_EPITHELIAL_CELLS_24H_UP	c7	170	11	0.00106071	8	0.021831	3	0.208801
790	salmon	GSE26030_TH1_VS_TH17_RESTIMULATED_DAY5_POST_POLARIZATION_UP	c7	173	11	0.00112632	11	0.000223286	0	1
791	salmon	Dumeaux_345	d	315	0	1	0	1	0	1
792	salmon	Dumeaux_50	d	47	0	1	0	1	0	1
793	salmon	LaBreche_114	d	94	0	1	0	1	0	1
796	salmon	HALLMARK_OXIDATIVE_PHOSPHORYLATION	h	184	9	0.021585	9	0.00844221	0	1
797	salmon	HALLMARK_DNA_REPAIR	h	130	7	0.0525912	6	0.0803873	1	1
798	salmon	HALLMARK_MYC_TARGETS_V1	h	187	5	0.586949	4	0.898139	1	1
799	salmon	HALLMARK_MYC_TARGETS_V2	h	51	2	0.881025	2	0.857291	0	1
800	salmon	HALLMARK_BILE_ACID_METABOLISM	h	105	3	0.881025	2	1	1	1
801	salmon	M3.7_Spliceosome_Methylation_Ubiquitin	i	233	8	0.152559	8	0.08119	0	1
802	salmon	M2.6_Granulocytes_Monocytes_ Myeloid_ERK_ Necrosis	i	127	4	0.569148	0	1	4	0.0299224
803	salmon	M3.6_Ribosomal_Tcell_Beta-catenin	i	205	5	0.755738	5	0.63962	0	1
804	salmon	M2.4_Ribonucleoprotein_60S_Nucleolus_Assembly_Elongation	i	92	3	0.820822	3	0.819846	0	1
805	salmon	M1.1_Plasma_Cells_Ig_BM_PreB_IgM_Mu.	i	18	1	1	1	1	0	1
806	salmon	bcell	iris	43	0	1	0	1	0	1
807	salmon	dc	iris	37	0	1	0	1	0	1
808	salmon	lymhoid	iris	138	2	1	2	1	0	1
809	salmon	monocyte	iris	49	0	1	0	1	0	1
810	salmon	myeloid	iris	195	3	1	1	1	2	0.531153
811	tan	chr2p14	c1	24	7	0.0433688	1	1	6	0.00101744
812	tan	chr16q12	c1	34	7	0.105498	1	1	6	0.0050087
813	tan	chr2p13	c1	60	8	0.251884	3	1	5	0.117304
814	tan	chr15q26	c1	52	7	0.29354	2	1	5	0.0783389
815	tan	chr8q24	c1	120	12	0.301553	7	1	5	0.469478
816	tan	PILON_KLF1_TARGETS_DN	c2.cgp	1748	134	6.58219e-05	36	1	98	2.31129e-16
817	tan	DACOSTA_UV_RESPONSE_VIA_ERCC3_DN	c2.cgp	786	68	0.00455745	8	1	60	1.06043e-14
818	tan	THEILGAARD_NEUTROPHIL_AT_SKIN_WOUND_DN	c2.cgp	210	27	0.00553177	0	1	27	1.67217e-10
819	tan	MMS_MOUSE_LYMPH_HIGH_4HRS_UP	c2.cgp	34	9	0.0339312	2	1	7	0.000870778
820	tan	MORI_PRE_BI_LYMPHOCYTE_DN	c2.cgp	71	13	0.0343245	1	1	12	1.42899e-05
821	tan	PID_IL2_1PATHWAY	c2.cp	53	9	0.100702	5	1	4	0.214812
822	tan	ST_INTERLEUKIN_4_PATHWAY	c2.cp	26	6	0.116013	3	1	3	0.162252
823	tan	BIOCARTA_PTEN_PATHWAY	c2.cp	18	5	0.120335	2	1	3	0.08978
824	tan	PID_CD8_TCR_PATHWAY	c2.cp	50	8	0.160234	3	1	5	0.0729727
825	tan	REACTOME_ENDOSOMAL_SORTING_COMPLEX_REQUIRED_FOR_TRANSPORT_ESCRT	c2.cp	22	5	0.17996	2	1	3	0.132142
826	tan	STK33_UP	c6	243	22	0.170056	4	1	18	0.000728118
827	tan	STK33_NOMO_DN	c6	231	19	0.320826	12	1	7	0.659195
828	tan	CSR_EARLY_UP.V1_DN	c6	126	12	0.340394	6	1	6	0.311498
829	tan	RAF_UP.V1_DN	c6	175	15	0.359604	6	1	9	0.138152
830	tan	PRC2_EDD_UP.V1_UP	c6	175	15	0.359604	13	0.462184	2	1
831	tan	GSE43863_NAIVE_VS_MEMORY_TFH_CD4_TCELL_D150_LCMV_UP	c7	172	24	0.00553177	9	1	15	0.000676278
832	tan	GSE24142_EARLY_THYMIC_PROGENITOR_VS_DN2_THYMOCYTE_UP	c7	181	23	0.0299844	5	1	18	2.62836e-05
833	tan	GSE14350_TREG_VS_TEFF_IN_IL2RB_KO_UP	c7	180	22	0.0343245	12	0.669156	10	0.0797873
834	tan	GSE17721_CTRL_VS_CPG_8H_BMDM_UP	c7	179	22	0.0343245	12	0.669156	10	0.0783676
835	tan	GSE18893_TCONV_VS_TREG_2H_TNF_STIM_DN	c7	168	21	0.0343245	8	1	13	0.00449093
836	tan	LaBreche_114	d	94	5	0.954053	2	1	3	0.775075
837	tan	Dumeaux_345	d	315	5	1	2	1	3	1
838	tan	Dumeaux_50	d	47	1	1	1	1	0	1
841	tan	HALLMARK_MYC_TARGETS_V2	h	51	7	0.286783	7	0.425577	0	1
842	tan	HALLMARK_PROTEIN_SECRETION	h	94	10	0.317701	1	1	9	0.00915669
843	tan	HALLMARK_PEROXISOME	h	96	10	0.337506	3	1	7	0.0743168
844	tan	HALLMARK_ALLOGRAFT_REJECTION	h	181	14	0.484039	6	1	8	0.257075
845	tan	HALLMARK_PI3K_AKT_MTOR_SIGNALING	h	101	9	0.492501	7	1	2	1
846	tan	M2.9_ERK_Transactivation_Cytoskeletal_MAPK_ JNK	i	137	16	0.100702	0	1	16	1.60585e-05
847	tan	M3.4_Ligase_Kinase_KIP1_Ubiquitin_ Chaperone	i	270	25	0.112887	2	1	23	8.84911e-06
848	tan	M1.4_Replication_Repression_ Repair_ CREB_Lymphoid_TNF-alpha	i	95	12	0.140903	5	1	7	0.0729727
849	tan	M2.10_Myeloid_Macrophage_Dendritic_ Inflammatory_Interleukin	i	66	8	0.310353	3	1	5	0.140937
850	tan	M1.6_ZincFinger_P53_ RAS	i	81	9	0.326911	1	1	8	0.0143493
851	tan	multiple	iris	444	40	0.0394086	6	1	34	1.05429e-07
852	tan	myeloid	iris	195	19	0.161373	5	1	14	0.0050087
853	tan	nk	iris	10	2	0.560238	0	1	2	0.168176
854	tan	lymhoid	iris	138	10	0.646416	6	1	4	0.783427
855	tan	neutrophil	iris	22	2	0.839945	0	1	2	0.3925
856	turquoise	chr5p14	c1	14	5	0.25988	5	0.108247	0	1
857	turquoise	chr5q23	c1	46	4	1	4	1	0	1
858	turquoise	chr16q24	c1	63	3	1	2	1	1	1
859	turquoise	chr8q24	c1	120	9	1	8	1	1	1
860	turquoise	chr13q11	c1	12	0	1	0	1	0	1
861	turquoise	VALK_AML_CLUSTER_7	c2.cgp	27	22	4.52685e-19	22	3.82576e-21	0	1
862	turquoise	VALK_AML_CLUSTER_8	c2.cgp	24	17	1.27677e-12	17	3.35056e-14	0	1
863	turquoise	IVANOVA_HEMATOPOIESIS_MATURE_CELL	c2.cgp	249	47	1.28167e-08	46	2.15946e-11	1	1
864	turquoise	CHYLA_CBFA2T3_TARGETS_DN	c2.cgp	205	38	1.90364e-06	32	1.04334e-05	6	1
865	turquoise	ROSS_AML_OF_FAB_M7_TYPE	c2.cgp	68	18	0.000112169	17	2.44741e-05	1	1
866	turquoise	BIOCARTA_AHSP_PATHWAY	c2.cp	10	6	0.00614338	6	0.00154464	0	1
867	turquoise	REACTOME_METABOLISM_OF_PORPHYRINS	c2.cp	12	6	0.017905	5	0.0575845	1	1
868	turquoise	KEGG_GLYCOLYSIS_GLUCONEOGENESIS	c2.cp	56	3	1	2	1	1	1
869	turquoise	KEGG_CITRATE_CYCLE_TCA_CYCLE	c2.cp	29	1	1	0	1	1	1
870	turquoise	KEGG_PENTOSE_PHOSPHATE_PATHWAY	c2.cp	25	1	1	1	1	0	1
871	turquoise	RPS14_DN.V1_DN	c6	164	20	0.55405	14	1	6	1
872	turquoise	BMI1_DN_MEL18_DN.V1_UP	c6	130	16	0.933984	14	0.653798	2	1
873	turquoise	GLI1_UP.V1_DN	c6	26	3	1	3	1	0	1
874	turquoise	GLI1_UP.V1_UP	c6	27	2	1	2	1	0	1
875	turquoise	E2F1_UP.V1_DN	c6	174	14	1	14	1	0	1
876	turquoise	GSE34205_RSV_VS_FLU_INF_INFANT_PBMC_UP	c7	155	69	3.12202e-38	67	4.0991e-42	2	1
877	turquoise	GSE34205_HEALTHY_VS_RSV_INF_INFANT_PBMC_DN	c7	184	53	2.56981e-18	51	6.0583e-21	2	1
878	turquoise	GSE6269_HEALTHY_VS_STAPH_AUREUS_INF_PBMC_UP	c7	157	32	2.95807e-06	30	2.84176e-07	2	1
879	turquoise	GSE4748_CYANOBACTERIUM_LPSLIKE_VS_LPS_AND_CYANOBACTERIUM_LPSLIKE_STIM_DC_3H_DN	c7	155	30	2.90317e-05	30	2.30107e-07	0	1
880	turquoise	GSE6269_FLU_VS_STREP_PNEUMO_INF_PBMC_DN	c7	157	25	0.00840046	24	0.000714423	1	1
881	turquoise	Dumeaux_345	d	315	0	1	0	1	0	1
882	turquoise	Dumeaux_50	d	47	0	1	0	1	0	1
883	turquoise	LaBreche_114	d	94	1	1	0	1	1	1
886	turquoise	HALLMARK_HEME_METABOLISM	h	187	86	1.2048e-49	84	4.0379e-55	2	1
887	turquoise	HALLMARK_TNFA_SIGNALING_VIA_NFKB	h	188	6	1	6	1	0	1
888	turquoise	HALLMARK_HYPOXIA	h	191	15	1	15	1	0	1
889	turquoise	HALLMARK_CHOLESTEROL_HOMEOSTASIS	h	66	2	1	1	1	1	1
890	turquoise	HALLMARK_MITOTIC_SPINDLE	h	194	16	1	9	1	7	1
891	turquoise	M2.3_Erythrocytes_ Re_Anemia_Globin_Hemoglobin	i	101	69	4.32252e-55	69	1.11482e-61	0	1
892	turquoise	M2.2_Granulocytes_Neutrophils_ Defense_Myeloid_Marrow	i	36	13	0.000112169	13	9.38549e-06	0	1
893	turquoise	M1.2_Platelet_Adhesion_Aggregation_Endothelial_Vascular	i	80	12	0.631425	12	0.151714	0	1
894	turquoise	M1.1_Plasma_Cells_Ig_BM_PreB_IgM_Mu.	i	18	2	1	0	1	2	1
895	turquoise	M1.3_Immunoreceptor_BCR_Bcell_ IgG	i	47	0	1	0	1	0	1
896	turquoise	bcell	iris	43	1	1	1	1	0	1
897	turquoise	dc	iris	37	2	1	2	1	0	1
898	turquoise	lymhoid	iris	138	6	1	5	1	1	1
899	turquoise	monocyte	iris	49	3	1	3	1	0	1
900	turquoise	myeloid	iris	195	7	1	5	1	2	1
901	violet	chr2p22	c1	36	13	0.00925351	12	0.000366423	1	1
902	violet	chr6q22	c1	53	15	0.0295579	13	0.00287502	2	1
903	violet	chr8q22	c1	56	15	0.0446211	9	0.144271	6	1
904	violet	chr12q14	c1	35	10	0.103643	10	0.00428315	0	1
905	violet	chr13q12	c1	66	15	0.130348	12	0.0371804	3	1
906	violet	SHEN_SMARCA2_TARGETS_UP	c2.cgp	384	115	3.74292e-19	113	3.51356e-35	2	1
907	violet	PILON_KLF1_TARGETS_DN	c2.cgp	1748	317	1.11434e-14	262	1.95816e-27	55	1
908	violet	MILI_PSEUDOPODIA_HAPTOTAXIS_UP	c2.cgp	457	115	3.82913e-13	107	2.79963e-24	8	1
909	violet	KINSEY_TARGETS_OF_EWSR1_FLII_FUSION_UP	c2.cgp	1109	211	4.74931e-11	187	1.52069e-24	24	1
910	violet	DIAZ_CHRONIC_MEYLOGENOUS_LEUKEMIA_UP	c2.cgp	1284	233	3.01138e-10	190	3.22242e-18	43	1
911	violet	KEGG_UBIQUITIN_MEDIATED_PROTEOLYSIS	c2.cp	126	31	0.00356463	26	0.000113994	5	1
912	violet	PID_INTEGRIN_A4B1_PATHWAY	c2.cp	31	11	0.021777	5	0.338012	6	0.832342
913	violet	PID_ANGIOPOIETIN_RECEPTOR_PATHWAY	c2.cp	48	14	0.0310636	10	0.0308986	4	1
914	violet	REACTOME_CELL_CYCLE_MITOTIC	c2.cp	290	51	0.044548	44	0.000260822	7	1
915	violet	KEGG_CELL_CYCLE	c2.cp	120	25	0.0641593	21	0.00466907	4	1
916	violet	PIGF_UP.V1_UP	c6	170	40	0.00117696	35	3.88066e-06	5	1
917	violet	GCNP_SHH_UP_EARLY.V1_UP	c6	153	34	0.00928395	28	0.000396786	6	1
918	violet	ERB2_UP.V1_DN	c6	169	36	0.0122837	32	6.39761e-05	4	1
919	violet	GCNP_SHH_UP_LATE.V1_UP	c6	164	33	0.0359462	30	0.000223311	3	1
920	violet	SIRNA_EIF4GI_DN	c6	88	20	0.0602442	18	0.00216012	2	1
921	violet	GSE41867_DAY15_EFFECTOR_VS_DAY30_EXHAUSTED_CD8_TCELL_LCMV_CLONE13_DN	c7	168	48	8.34681e-07	44	2.74532e-11	4	1
922	violet	GSE9601_UNTREATED_VS_NFKB_INHIBITOR_TREATED_HCMV_INF_MONOCYTE_DN	c7	152	41	4.56427e-05	33	2.5599e-06	8	1
923	violet	GSE44649_NAIVE_VS_ACTIVATED_CD8_TCELL_MIR155_KO_DN	c7	167	43	8.38598e-05	38	8.42377e-08	5	1
924	violet	GSE25146_UNSTIM_VS_HELIOBACTER_PYLORI_LPS_STIM_AGS_CELL_DN	c7	152	40	0.000109938	35	2.58676e-07	5	1
925	violet	GSE39820_CTRL_VS_TGFBETA3_IL6_IL23A_CD4_TCELL_UP	c7	175	44	0.000113417	39	9.24719e-08	5	1
926	violet	LaBreche_114	d	94	12	0.888944	8	0.876008	4	1
927	violet	Dumeaux_345	d	315	29	1	22	1	7	1
928	violet	Dumeaux_50	d	47	5	1	4	0.943503	1	1
931	violet	HALLMARK_PROTEIN_SECRETION	h	94	23	0.0181957	19	0.00174883	4	1
932	violet	HALLMARK_E2F_TARGETS	h	190	33	0.155498	31	0.00106633	2	1
933	violet	HALLMARK_UV_RESPONSE_DN	h	140	24	0.269547	12	0.822816	12	1
934	violet	HALLMARK_ANDROGEN_RESPONSE	h	93	17	0.299396	10	0.508808	7	1
935	violet	HALLMARK_PI3K_AKT_MTOR_SIGNALING	h	101	18	0.309938	9	0.808784	9	1
936	violet	M3.4_Ligase_Kinase_KIP1_Ubiquitin_ Chaperone	i	270	72	4.31744e-09	70	6.4265e-18	2	1
937	violet	M3.8_CDC_TCR_CREB_Glycosylase	i	194	52	1.68162e-06	47	7.98911e-11	5	1
938	violet	M3.9_Chromatin_ Checkpoint_Replication_Transactivation	i	223	52	0.000125397	47	1.31328e-08	5	1
939	violet	M1.8_Metabolism_Biosynthesis_Replication_Helicase	i	113	29	0.00290256	29	4.32051e-07	0	1
940	violet	M2.9_ERK_Transactivation_Cytoskeletal_MAPK_ JNK	i	137	31	0.0112698	30	8.13899e-06	1	1
941	violet	lymhoid	iris	138	25	0.182953	23	0.00492514	2	1
942	violet	monocyte	iris	49	6	0.962418	3	1	3	1
943	violet	tcell	iris	51	6	0.979871	5	0.800797	1	1
944	violet	multiple	iris	444	50	0.992631	32	1	18	1
945	violet	bcell	iris	43	4	1	4	0.876008	0	1
946	white	chr6p22	c1	91	4	0.114796	4	0.114796	NA	NA
947	white	chr11q24	c1	67	3	0.267351	3	0.267351	NA	NA
948	white	chr12p13	c1	150	4	0.34593	4	0.34593	NA	NA
949	white	chr3q21	c1	82	3	0.368493	3	0.368493	NA	NA
950	white	chr4q12	c1	29	2	0.387115	2	0.387115	NA	NA
951	white	RAGHAVACHARI_PLATELET_SPECIFIC_GENES	c2.cgp	63	18	2.19288e-24	18	2.19288e-24	NA	NA
952	white	WIERENGA_STAT5A_TARGETS_DN	c2.cgp	180	21	2.42102e-20	21	2.42102e-20	NA	NA
953	white	PILON_KLF1_TARGETS_UP	c2.cgp	468	16	5.96571e-07	16	5.96571e-07	NA	NA
954	white	JISON_SICKLE_CELL_DISEASE_UP	c2.cgp	167	10	6.04591e-06	10	6.04591e-06	NA	NA
955	white	TORCHIA_TARGETS_OF_EWSR1_FLI1_FUSION_DN	c2.cgp	286	12	8.59064e-06	12	8.59064e-06	NA	NA
956	white	REACTOME_HEMOSTASIS	c2.cp	423	17	1.88517e-08	17	1.88517e-08	NA	NA
957	white	REACTOME_PLATELET_ACTIVATION_SIGNALING_AND_AGGREGATION	c2.cp	186	10	1.43848e-05	10	1.43848e-05	NA	NA
958	white	REACTOME_RESPONSE_TO_ELEVATED_PLATELET_CYTOSOLIC_CA2_	c2.cp	76	7	5.22547e-05	7	5.22547e-05	NA	NA
959	white	REACTOME_FORMATION_OF_FIBRIN_CLOT_CLOTTING_CASCADE	c2.cp	28	5	0.000132967	5	0.000132967	NA	NA
960	white	REACTOME_PLATELET_AGGREGATION_PLUG_FORMATION	c2.cp	32	5	0.000234882	5	0.000234882	NA	NA
961	white	HOXA9_DN.V1_DN	c6	165	6	0.027712	6	0.027712	NA	NA
962	white	KRAS.600.LUNG.BREAST_UP.V1_UP	c6	251	7	0.0322864	7	0.0322864	NA	NA
963	white	STK33_SKM_UP	c6	235	6	0.111489	6	0.111489	NA	NA
964	white	CRX_NRL_DN.V1_DN	c6	108	4	0.152721	4	0.152721	NA	NA
965	white	CORDENONSI_YAP_CONSERVED_SIGNATURE	c6	53	3	0.161397	3	0.161397	NA	NA
966	white	GSE9006_HEALTHY_VS_TYPE_1_DIABETES_PBMC_AT_DX_UP	c7	185	14	4.74398e-10	14	4.74398e-10	NA	NA
967	white	GSE45365_WT_VS_IFNAR_KO_BCELL_MCMV_INFECTION_DN	c7	166	13	1.91921e-09	13	1.91921e-09	NA	NA
968	white	GSE37605_TREG_VS_TCONV_NOD_FOXP3_FUSION_GFP_DN	c7	145	11	1.23872e-07	11	1.23872e-07	NA	NA
969	white	GSE45365_HEALTHY_VS_MCMV_INFECTION_CD11B_DC_DN	c7	155	11	2.23011e-07	11	2.23011e-07	NA	NA
970	white	GSE11057_PBMC_VS_MEM_CD4_TCELL_UP	c7	166	10	6.04591e-06	10	6.04591e-06	NA	NA
971	white	Dumeaux_345	d	315	0	1	0	1	NA	NA
972	white	Dumeaux_50	d	47	0	1	0	1	NA	NA
973	white	LaBreche_114	d	94	0	1	0	1	NA	NA
976	white	HALLMARK_KRAS_SIGNALING_UP	h	184	7	0.00794806	7	0.00794806	NA	NA
977	white	HALLMARK_EPITHELIAL_MESENCHYMAL_TRANSITION	h	188	6	0.041971	6	0.041971	NA	NA
978	white	HALLMARK_APICAL_JUNCTION	h	186	5	0.156332	5	0.156332	NA	NA
979	white	HALLMARK_COAGULATION	h	124	4	0.215277	4	0.215277	NA	NA
980	white	HALLMARK_ANDROGEN_RESPONSE	h	93	3	0.387115	3	0.387115	NA	NA
981	white	M1.2_Platelet_Adhesion_Aggregation_Endothelial_Vascular	i	80	33	2.30295e-54	33	2.30295e-54	NA	NA
982	white	M1.1_Plasma_Cells_Ig_BM_PreB_IgM_Mu.	i	18	0	1	0	1	NA	NA
983	white	M1.3_Immunoreceptor_BCR_Bcell_ IgG	i	47	0	1	0	1	NA	NA
984	white	M1.4_Replication_Repression_ Repair_ CREB_Lymphoid_TNF-alpha	i	95	0	1	0	1	NA	NA
985	white	M1.5_MyeloidLineage_Monocytes_Dendritic_MHC_ Costimulatory_ TLR4_MYD88	i	97	0	1	0	1	NA	NA
986	white	monocyte	iris	49	2	0.633637	2	0.633637	NA	NA
987	white	bcell	iris	43	1	1	1	1	NA	NA
988	white	dc	iris	37	0	1	0	1	NA	NA
989	white	lymhoid	iris	138	0	1	0	1	NA	NA
990	white	myeloid	iris	195	0	1	0	1	NA	NA
991	yellow	chr16q22	c1	125	8	0.184831	8	0.0937329	0	1
992	yellow	chr17q25	c1	141	7	0.42139	5	0.570296	2	1
993	yellow	chr1q12	c1	13	2	0.441772	2	0.365474	0	1
994	yellow	chr15q15	c1	59	4	0.447339	4	0.3305	0	1
995	yellow	chr16q13	c1	34	3	0.457702	2	0.702366	1	1
996	yellow	PUJANA_BRCA1_PCC_NETWORK	c2.cgp	1485	54	0.00301423	49	0.000893733	5	1
997	yellow	PARENT_MTOR_SIGNALING_UP	c2.cgp	508	26	0.00430485	24	0.0023664	2	1
998	yellow	ZHONG_SECRETOME_OF_LUNG_CANCER_AND_FIBROBLAST	c2.cgp	122	12	0.00430485	12	0.000893733	0	1
999	yellow	CAIRO_HEPATOBLASTOMA_CLASSES_UP	c2.cgp	541	27	0.00430485	27	0.000348515	0	1
1000	yellow	WANG_TUMOR_INVASIVENESS_UP	c2.cgp	341	19	0.0195025	18	0.00661915	1	1
1001	yellow	REACTOME_PROCESSING_OF_CAPPED_INTRON_CONTAINING_PRE_MRNA	c2.cp	124	15	3.73712e-05	14	3.3638e-05	1	1
1002	yellow	REACTOME_MRNA_PROCESSING	c2.cp	142	16	3.73712e-05	15	3.3638e-05	1	1
1003	yellow	REACTOME_MRNA_SPLICING	c2.cp	96	11	0.00301423	10	0.00285251	1	1
1004	yellow	REACTOME_TRANSPORT_OF_MATURE_TRANSCRIPT_TO_CYTOPLASM	c2.cp	50	7	0.0237359	7	0.00862955	0	1
1005	yellow	KEGG_SPLICEOSOME	c2.cp	115	10	0.0322181	8	0.0706161	2	1
1006	yellow	SIRNA_EIF4GI_UP	c6	87	5	0.441772	5	0.303613	0	1
1007	yellow	BCAT_BILD_ET_AL_DN	c6	42	3	0.563089	3	0.386286	0	1
1008	yellow	BCAT_BILD_ET_AL_UP	c6	41	3	0.563089	3	0.374271	0	1
1009	yellow	HOXA9_DN.V1_UP	c6	169	7	0.563089	7	0.365474	0	1
1010	yellow	CSR_EARLY_UP.V1_UP	c6	145	6	0.57002	6	0.383228	0	1
1011	yellow	GSE27859_MACROPHAGE_VS_CD11C_INT_F480_INT_DC_DN	c7	166	17	3.75566e-05	13	0.00271492	4	1
1012	yellow	GSE22886_UNSTIM_VS_IL2_STIM_NKCELL_DN	c7	176	14	0.00598727	14	0.00117916	0	1
1013	yellow	GSE17301_CTRL_VS_48H_ACD3_ACD28_IFNA2_STIM_CD8_TCELL_UP	c7	182	14	0.00801389	12	0.0135929	2	1
1014	yellow	GSE29618_PDC_VS_MDC_DN	c7	179	13	0.0226164	12	0.0131096	1	1
1015	yellow	GSE36476_CTRL_VS_TSST_ACT_16H_MEMORY_CD4_TCELL_OLD_DN	c7	182	13	0.0237359	13	0.00613467	0	1
1016	yellow	Dumeaux_345	d	315	55	1.43836e-33	55	9.86067e-38	0	1
1017	yellow	Dumeaux_50	d	47	7	0.0195025	7	0.00661915	0	1
1018	yellow	LaBreche_114	d	94	7	0.171641	6	0.195177	1	1
1021	yellow	HALLMARK_OXIDATIVE_PHOSPHORYLATION	h	184	12	0.048427	12	0.0140134	0	1
1022	yellow	HALLMARK_MYC_TARGETS_V1	h	187	10	0.198268	10	0.0905009	0	1
1023	yellow	HALLMARK_FATTY_ACID_METABOLISM	h	142	7	0.42139	7	0.240426	0	1
1024	yellow	HALLMARK_ADIPOGENESIS	h	181	8	0.424474	8	0.240894	0	1
1025	yellow	HALLMARK_P53_PATHWAY	h	185	7	0.587906	7	0.383228	0	1
1026	yellow	M2.10_Myeloid_Macrophage_Dendritic_ Inflammatory_Interleukin	i	66	8	0.0224117	8	0.00661915	0	1
1027	yellow	M1.5_MyeloidLineage_Monocytes_Dendritic_MHC_ Costimulatory_ TLR4_MYD88	i	97	8	0.0903147	8	0.0340078	0	1
1028	yellow	M3.7_Spliceosome_Methylation_Ubiquitin	i	233	10	0.411621	10	0.206749	0	1
1029	yellow	M3.5_Undetermined_hemoglobin_genes	i	10	1	0.90058	1	0.750619	0	1
1030	yellow	M2.6_Granulocytes_Monocytes_ Myeloid_ERK_ Necrosis	i	127	4	0.930571	3	0.937387	1	1
1031	yellow	multiple	iris	444	15	0.424474	13	0.369699	2	1
1032	yellow	dc	iris	37	3	0.526536	3	0.365474	0	1
1033	yellow	bcell	iris	43	1	1	1	1	0	1
1034	yellow	lymhoid	iris	138	0	1	0	1	0	1
1035	yellow	monocyte	iris	49	0	1	0	1	0	1
